# Supplementary material for: Cu single-atom embedded g-C3N4 nanosheets rehabilitate multidrug-resistant bacteria infected diabetic wounds via photoswitchable cascade reaction
Source: Nat Commun. 2025 Oct 16;16:9198. doi: 10.1038/s41467-025-64242-z (PMC12533187; doi:10.1038/s41467-025-64242-z)
Supplement: Supplementary file 4 — Source data [file 41467_2025_64242_MOESM4_ESM.xlsx]

## Sheet: Figure2
Figure2a											Figure 2b																																				Figure 2c
XRD patterns of CN550,CN600,CN650,CN700 and CN750											C 1s XPS of CN550,CN600,CN650,CN700 and CN750																																				N 1s XPS of CN550,CN600,CN650,CN700 and CN750
CN550		CN600		CN650		CN700		CN750			CN550							CN600							CN650							CN700							CN750								CN550
2 Theta (degree)	Intensity (arb. units)	2 Theta (degree)	Intensity (arb. units)	2 Theta (degree)	Intensity (arb. units)	2 Theta (degree)	Intensity (arb. units)	2 Theta (degree)	Intensity (arb. units)		B.E.(eV)	Raw	Intensity (arb. units)	Peak	Sum	Background	Peak	B.E.(eV)	Raw	Intensity (arb. units)	Peak	Sum	Background	Peak	B.E.(eV)	Raw	Intensity (arb. units)	Peak	Sum	Background	Peak	B.E.(eV)	Raw	Intensity (arb. units)	Peak	Sum	Background	Peak	B.E.(eV)	Raw	Intensity (arb. units)	Peak	Sum	Background	Peak		B.E.(eV)	Raw	Intensity (arb. units)
5.0001	4477	5.0001	4496	5.0001	4459	5.0001	4450	5.0001	4485		298.08	1432.91	--	--	--	--	--	298.08	1385.77	1416.1	1385.77	1412.73	1386.18	1388.72	298.08	1090.41	1120.65	1090.41	1117.67	1090.79	1093.01	298.08	1042.95	1075.45	1042.95	1072.83	1043.32	1045.19	298.08	1143.87	1177.77	1143.87	1174.49	1144.24	1146.78		410.08	4204.84	4265.7
5.01956	4466	5.01956	4612	5.01956	4510	5.01956	4536	5.01956	4500		297.98	1503.2	--	--	--	--	--	297.98	1298.25	1410.74	1379.83	1407.33	1380.25	1382.82	297.98	1035.28	1116.74	1085.9	1113.71	1086.29	1088.54	297.98	1136.66	1071.84	1038.7	1069.18	1039.08	1040.98	297.98	1159.55	1173.41	1138.85	1170.08	1139.22	1141.8		409.98	4129.5	4266.81
5.03902	4502	5.03902	4532	5.03902	4473	5.03902	4432	5.03902	4609		297.88	1391.32	--	--	--	--	--	297.88	1335.14	1405.39	1373.88	1401.93	1374.31	1376.92	297.88	1020.49	1112.84	1081.4	1109.77	1081.8	1084.08	297.88	1057.95	1068.25	1034.45	1065.56	1034.84	1036.77	297.88	1067.91	1169.07	1133.83	1165.69	1134.21	1136.82		409.88	4238.2	4268.21
5.05848	4579	5.05848	4390	5.05848	4475	5.05848	4681	5.05848	4668		297.78	1301.95	--	--	--	--	--	297.78	1262.36	1400.07	1367.94	1396.55	1368.38	1371.02	297.78	1132.79	1108.96	1076.9	1105.85	1077.3	1079.62	297.78	1180.57	1064.68	1030.2	1061.95	1030.59	1032.55	297.78	1072.83	1164.75	1128.81	1161.32	1129.19	1131.85		409.78	4020.65	4269.28
5.07795	4522	5.07795	4465	5.07795	4518	5.07795	4598	5.07795	4476		297.68	1392.59	--	--	--	--	--	297.68	1301.6	1394.76	1362	1391.19	1362.44	1365.13	297.68	931.794	1105.11	1072.39	1101.94	1072.8	1075.15	297.68	1194.73	1061.13	1025.96	1058.36	1026.35	1028.34	297.68	1138.18	1160.45	1123.79	1156.97	1124.18	1126.87		409.68	4103.18	4271.12
5.09741	4613	5.09741	4506	5.09741	4617	5.09741	4534	5.09741	4608		297.58	1418.14	--	--	--	--	--	297.58	1325.43	1389.48	1356.06	1385.85	1356.51	1359.23	297.58	971.25	1101.27	1067.89	1098.05	1068.3	1070.69	297.58	1089.4	1057.61	1021.71	1054.79	1022.11	1024.13	297.58	1120.34	1156.17	1118.77	1152.64	1119.17	1121.9		409.58	3963.32	4272.71
5.11687	4547	5.11687	4537	5.11687	4504	5.11687	4599	5.11687	4576		297.48	1416.99	--	--	--	--	--	297.48	1121.11	1384.21	1350.12	1380.53	1350.57	1353.34	297.48	944.713	1097.45	1063.38	1094.18	1063.8	1066.23	297.48	1119.9	1054.11	1017.46	1051.24	1017.87	1019.92	297.48	1021.63	1151.92	1113.74	1148.33	1114.15	1116.93		409.48	4277.39	4274.81
5.13633	4558	5.13633	4564	5.13633	4604	5.13633	4586	5.13633	4514		297.38	1264.6	--	--	--	--	--	297.38	1236.95	1378.96	1344.17	1375.22	1344.64	1347.45	297.38	1072.91	1093.66	1058.88	1090.34	1059.31	1061.77	297.38	1075.63	1050.62	1013.21	1047.71	1013.62	1015.71	297.38	1067.17	1147.69	1108.72	1144.04	1109.14	1111.95		409.38	4243.38	4275.9
5.15579	4544	5.15579	4456	5.15579	4573	5.15579	4708	5.15579	4618		297.28	1474.74	--	--	--	--	--	297.28	1298.38	1373.74	1338.23	1369.94	1338.7	1341.56	297.28	898.013	1089.88	1054.37	1086.51	1054.81	1057.31	297.28	993.455	1047.17	1008.96	1044.21	1009.38	1011.5	297.28	1082.04	1143.48	1103.7	1139.78	1104.12	1106.98		409.28	3847.94	4277.14
5.17525	4370	5.17525	4605	5.17525	4621	5.17525	4655	5.17525	4530		297.18	1216.84	--	--	--	--	--	297.18	1367.78	1368.54	1332.29	1364.67	1332.77	1335.67	297.18	986.979	1086.13	1049.87	1082.71	1050.31	1052.85	297.18	1074.26	1043.74	1004.71	1040.73	1005.14	1007.29	297.18	1013.18	1139.3	1098.68	1135.54	1099.11	1102.02		409.18	3968.47	4279.75
5.19472	4604	5.19472	4590	5.19472	4638	5.19472	4518	5.19472	4615		297.08	1219.56	--	--	--	--	--	297.08	1334.66	1363.36	1326.35	1359.43	1326.84	1329.78	297.08	1028.04	1082.41	1045.36	1078.93	1045.81	1048.39	297.08	1030.23	1040.34	1000.47	1037.28	1000.9	1003.08	297.08	1023.56	1135.15	1093.66	1131.33	1094.1	1097.05		409.08	3979.11	4282
5.21418	4550	5.21418	4605	5.21418	4629	5.21418	4589	5.21418	4416		296.98	1240.96	--	--	--	--	--	296.98	1117.94	1358.2	1320.4	1354.21	1320.9	1323.89	296.98	910.286	1078.71	1040.86	1075.17	1041.32	1043.94	296.98	1017.17	1036.96	996.217	1033.86	996.661	998.878	296.98	1109.43	1131.03	1088.64	1127.14	1089.08	1092.08		408.98	3908.4	4284.26
5.23364	4641	5.23364	4409	5.23364	4642	5.23364	4604	5.23364	4609		296.88	1231.54	--	--	--	--	--	296.88	1286.84	1353.07	1314.46	1349.02	1314.97	1318.01	296.88	1028.4	1075.04	1036.35	1071.44	1036.82	1039.48	296.88	1045.89	1033.62	991.969	1030.46	992.42	994.673	296.88	951.741	1126.93	1083.62	1122.99	1084.07	1087.12		408.88	3957.19	4286.81
5.2531	4453	5.2531	4552	5.2531	4668	5.2531	4532	5.2531	4655		296.78	1298.12	--	--	--	--	--	296.78	1247.62	1347.97	1308.52	1343.85	1309.04	1312.12	296.78	980.873	1071.39	1031.85	1067.74	1032.32	1035.03	296.78	987.899	1030.3	987.72	1027.09	988.18	990.469	296.78	1086.91	1122.87	1078.6	1118.86	1079.06	1082.15		408.78	3889.76	4289.25
5.27256	4473	5.27256	4596	5.27256	4524	5.27256	4577	5.27256	4610		296.68	1360.1	--	--	--	--	--	296.68	1187.14	1342.9	1302.58	1338.71	1303.1	1306.24	296.68	877.535	1067.78	1027.34	1064.06	1027.83	1030.58	296.68	1044.06	1027.02	983.472	1023.75	983.939	986.266	296.68	1213.19	1118.84	1073.58	1114.76	1074.05	1077.19		408.68	3932.25	4291.97
5.29202	4500	5.29202	4534	5.29202	4582	5.29202	4541	5.29202	4508		296.58	1388.55	--	--	--	--	--	296.58	1453.93	1337.85	1296.63	1333.59	1297.17	1300.36	296.58	1004.62	1064.19	1022.84	1060.41	1023.33	1026.12	296.58	1099.47	1023.76	979.223	1020.45	979.699	982.064	296.58	1115.74	1114.85	1068.56	1110.7	1069.03	1072.23		408.58	4361.33	4294.6
5.31148	4615	5.31148	4581	5.31148	4600	5.31148	4609	5.31148	4541		296.48	1387.79	--	--	--	--	--	296.48	1430.86	1332.84	1290.69	1328.51	1291.24	1294.48	296.48	927.946	1060.64	1018.33	1056.79	1018.84	1021.67	296.48	1040.85	1020.55	974.975	1017.17	975.46	977.864	296.48	1090.42	1110.88	1063.54	1106.67	1064.02	1067.27		408.48	4069.05	4295.83
5.33095	4677	5.33095	4659	5.33095	4581	5.33095	4666	5.33095	4599		296.38	1384.11	--	--	--	--	--	296.38	1333.19	1327.85	1284.75	1323.45	1285.31	1288.6	296.38	971.406	1057.12	1013.83	1053.21	1014.34	1017.23	296.38	1101.66	1017.37	970.726	1013.94	971.22	973.665	296.38	1130.6	1106.96	1058.52	1102.67	1059.01	1062.31		408.38	4041.84	4298.12
5.35041	4615	5.35041	4513	5.35041	4488	5.35041	4782	5.35041	4687		296.28	1264.74	--	--	--	--	--	296.28	1281.01	1322.9	1278.81	1318.43	1279.37	1282.72	296.28	1071.24	1053.63	1009.32	1049.65	1009.85	1012.78	296.28	1116.03	1014.23	966.478	1010.74	966.981	969.467	296.28	1074.14	1103.07	1053.49	1098.71	1054	1057.35		408.28	4043.99	4300.55
5.36987	4609	5.36987	4594	5.36987	4605	5.36987	4679	5.36987	4693		296.18	1448.89	--	--	--	--	--	296.18	1226.84	1317.99	1272.87	1313.43	1273.44	1276.85	296.18	1055.42	1050.18	1004.82	1046.14	1005.35	1008.33	296.18	1140.03	1011.13	962.23	1007.57	962.742	965.27	296.18	1077.81	1099.23	1048.47	1094.79	1048.99	1052.4		408.18	3816.52	4303.04
5.38933	4560	5.38933	4618	5.38933	4570	5.38933	4719	5.38933	4605		296.08	1273.33	--	--	--	--	--	296.08	1312.07	1313.11	1266.92	1308.48	1267.51	1270.97	296.08	954.144	1046.77	1000.32	1042.65	1000.86	1003.89	296.08	1086.53	1008.07	957.981	1004.45	958.503	961.074	296.08	1178.32	1095.42	1043.45	1090.91	1043.97	1047.44		408.08	4039.11	4306.36
5.40879	4573	5.40879	4646	5.40879	4696	5.40879	4625	5.40879	4620		295.98	1282.59	--	--	--	--	--	295.98	1227.61	1308.27	1260.98	1303.55	1261.58	1265.1	295.98	980.16	1043.4	995.81	1039.21	996.363	999.447	295.98	1105.71	1005.05	953.733	1001.37	954.265	956.88	295.98	1170.76	1091.67	1038.43	1087.07	1038.96	1042.49		407.98	3859.72	4309.01
5.42825	4604	5.42825	4639	5.42825	4569	5.42825	4582	5.42825	4555		295.88	1262.56	--	--	--	--	--	295.88	1345.11	1303.47	1255.04	1298.67	1255.65	1259.23	295.88	1033.49	1040.07	991.305	1035.81	991.869	995.007	295.88	1059.48	1002.08	949.484	998.336	950.027	952.688	295.88	1035.53	1087.95	1033.41	1083.28	1033.95	1037.54		407.88	3957.82	4312.34
5.44771	4538	5.44771	4663	5.44771	4652	5.44771	4755	5.44771	4641		295.78	1424.49	--	--	--	--	--	295.78	1437.08	1298.72	1249.1	1293.83	1249.72	1253.36	295.78	1041.92	1036.79	986.801	1032.45	987.376	990.568	295.78	1057.22	999.162	945.236	995.348	945.789	948.497	295.78	1000.31	1084.29	1028.39	1079.53	1028.94	1032.6		407.78	4008.62	4315.41
5.46718	4575	5.46718	4550	5.46718	4624	5.46718	4611	5.46718	4713		295.68	1411.01	--	--	--	--	--	295.68	1350.35	1294	1243.15	1289.03	1243.79	1247.5	295.68	1029.42	1033.55	982.296	1029.13	982.883	986.131	295.68	1133.57	996.293	940.987	992.409	941.551	944.307	295.68	985.998	1080.68	1023.37	1075.84	1023.93	1027.65		407.68	4226.74	4318.39
5.48664	4632	5.48664	4666	5.48664	4741	5.48664	4670	5.48664	4653		295.58	1265.42	--	--	--	--	--	295.58	1267.78	1289.34	1237.21	1284.27	1237.86	1241.63	295.58	1011.6	1030.37	977.791	1025.86	978.39	981.695	295.58	1088.28	993.478	936.739	989.522	937.314	940.12	295.58	955.572	1077.13	1018.35	1072.19	1018.92	1022.71		407.58	3951.31	4320.72
5.5061	4571	5.5061	4697	5.5061	4635	5.5061	4806	5.5061	4741		295.48	1236.42	--	--	--	--	--	295.48	1297.35	1284.72	1231.27	1279.56	1231.93	1235.77	295.48	1064.12	1027.23	973.286	1022.64	973.897	977.262	295.48	1124.12	990.718	932.49	986.689	933.077	935.933	295.48	1039.05	1073.63	1013.33	1068.6	1013.91	1017.76		407.48	4082.5	4324.06
5.52556	4662	5.52556	4573	5.52556	4721	5.52556	4728	5.52556	4685		295.38	1281.72	--	--	--	--	--	295.38	1312.41	1280.15	1225.33	1274.89	1226	1229.91	295.38	1011.8	1024.15	968.782	1019.48	969.405	972.83	295.38	1050.37	988.019	928.242	983.914	928.841	931.749	295.38	1161.56	1070.19	1008.31	1065.07	1008.9	1012.83		407.38	4112.05	4327.06
5.54502	4677	5.54502	4700	5.54502	4687	5.54502	4692	5.54502	4528		295.28	1355.09	--	--	--	--	--	295.28	1210.46	1275.64	1219.38	1270.29	1220.07	1224.05	295.28	1064.21	1021.12	964.277	1016.36	964.913	968.401	295.28	1220.6	985.384	923.994	981.2	924.604	927.566	295.28	1173.21	1066.81	1003.28	1061.6	1003.9	1007.89		407.28	4333.13	4330.05
5.56448	4709	5.56448	4583	5.56448	4684	5.56448	4665	5.56448	4572		295.18	1361.96	--	--	--	--	--	295.18	1277.59	1271.19	1213.44	1265.73	1214.15	1218.2	295.18	982.161	1018.16	959.772	1013.31	960.422	963.974	295.18	1102.97	982.814	919.745	978.55	920.369	923.385	295.18	1155.49	1063.5	998.264	1058.19	998.888	1002.95		407.18	4295.67	4332.39
5.58395	4671	5.58395	4687	5.58395	4694	5.58395	4689	5.58395	4686		295.08	1384.73	--	--	--	--	--	295.08	1384.89	1266.8	1207.5	1261.23	1208.22	1212.35	295.08	1033.31	1015.26	955.267	1010.32	955.931	959.549	295.08	1077.77	980.314	915.497	975.968	916.133	919.207	295.08	1168.16	1060.27	993.243	1054.85	993.88	998.021		407.08	4355.47	4334.97
5.60341	4748	5.60341	4780	5.60341	4717	5.60341	4747	5.60341	4677		294.98	1340.19	1411.68	1340.19	1405.98	1340.85	1345.22	294.98	1281.45	1262.46	1201.56	1256.79	1202.29	1206.5	294.98	951.117	1012.43	950.763	1007.39	951.441	955.126	294.98	1112.09	977.888	911.248	973.457	911.898	915.03	294.98	1125.19	1057.1	988.222	1051.58	988.872	993.091		406.98	4253.05	4337.45
5.62287	4682	5.62287	4658	5.62287	4566	5.62287	4682	5.62287	4748		294.88	1368.79	1407.15	1333.71	1401.35	1334.39	1338.84	294.88	1387.05	1258.2	1195.62	1252.42	1196.37	1200.65	294.88	1142.5	1009.67	946.258	1004.53	946.951	950.706	294.88	1277.72	975.541	907	971.022	907.664	910.855	294.88	1169.61	1054.02	983.202	1048.39	983.865	988.164		406.88	4433.97	4340.39
5.64233	4708	5.64233	4793	5.64233	4601	5.64233	4688	5.64233	4685		294.78	1455.66	1402.71	1327.23	1396.8	1327.92	1332.45	294.78	1533.82	1254.01	1189.67	1248.11	1190.44	1194.81	294.78	1134.15	1006.98	941.753	1001.74	942.461	946.288	294.78	1263.16	973.276	902.751	968.667	903.43	906.682	294.78	1099.24	1051.01	978.181	1045.28	978.859	983.239		406.78	4395.33	4342.85
5.66179	4645	5.66179	4666	5.66179	4709	5.66179	4759	5.66179	4680		294.68	1441.88	1398.36	1320.75	1392.33	1321.46	1326.08	294.68	1414.39	1249.89	1183.73	1243.87	1184.51	1188.96	294.68	1011.24	1004.38	937.248	999.027	937.972	941.872	294.68	1282.12	971.1	898.503	966.398	899.196	902.512	294.68	1160.83	1048.1	973.16	1042.25	973.853	978.318		406.68	4368.93	4345.56
5.68125	4734	5.68125	4886	5.68125	4676	5.68125	4559	5.68125	4609		294.58	1478.66	1394.1	1314.27	1387.94	1314.99	1319.7	294.58	1473.44	1245.85	1177.79	1239.71	1178.59	1183.13	294.58	1239.12	1001.85	932.744	996.397	933.484	937.459	294.58	1274.85	969.016	894.255	964.218	894.963	898.344	294.58	1208.85	1045.28	968.139	1039.31	968.847	973.399		406.58	4515.83	4348.49
5.70071	4672	5.70071	4724	5.70071	4552	5.70071	4625	5.70071	4648		294.48	1791.49	1389.94	1307.79	1383.65	1308.53	1313.33	294.48	1443.22	1241.9	1171.85	1235.63	1172.66	1177.29	294.48	1151.6	999.421	928.239	993.853	928.996	933.049	294.48	1283.02	967.03	890.006	962.134	890.73	894.178	294.48	1298.62	1042.56	963.118	1036.47	963.842	968.483		406.48	4399.51	4351.07
5.72018	4591	5.72018	4691	5.72018	4576	5.72018	4695	5.72018	4717		294.38	1561.32	1385.87	1301.31	1379.46	1302.06	1306.96	294.38	1596	1238.03	1165.9	1231.64	1166.74	1171.46	294.38	1125.24	997.085	923.734	991.401	924.509	928.642	294.38	1289.45	965.149	885.758	960.151	886.498	890.015	294.38	1331.75	1039.94	958.097	1033.73	958.838	963.571		406.38	4366.19	4354.19
5.73964	4590	5.73964	4642	5.73964	4704	5.73964	4656	5.73964	4735		294.28	1438.01	1381.92	1294.82	1375.38	1295.6	1300.59	294.28	1604.81	1234.26	1159.96	1227.73	1160.82	1165.63	294.28	1221.35	994.849	919.229	989.047	920.022	924.238	294.28	1338.1	963.38	881.509	958.277	882.266	885.855	294.28	1180.32	1037.43	953.076	1031.09	953.834	958.661		406.28	4448.08	4357.58
5.7591	4705	5.7591	4785	5.7591	4629	5.7591	4689	5.7591	4667		294.18	1591.92	1378.09	1288.34	1371.41	1289.14	1294.23	294.18	1669.81	1230.59	1154.02	1223.92	1154.89	1159.81	294.18	1160.44	992.721	914.725	986.797	915.536	919.837	294.18	1322.67	961.73	877.261	956.518	878.036	881.697	294.18	1254.2	1035.05	948.055	1028.57	948.83	953.756		406.18	4421.17	4360.86
5.77856	4680	5.77856	4682	5.77856	4718	5.77856	4759	5.77856	4697		294.08	1646.8	1374.37	1281.86	1367.55	1282.67	1287.87	294.08	1689.23	1227.02	1148.08	1220.22	1148.97	1153.98	294.08	1211.2	990.708	910.22	984.657	911.051	915.44	294.08	1433.29	960.205	873.012	954.882	873.805	877.543	294.08	1260.22	1032.79	943.034	1026.17	943.827	948.853		406.08	4428.94	4364.42
5.79802	4679	5.79802	4569	5.79802	4729	5.79802	4717	5.79802	4595		293.98	1722.17	1370.79	1275.38	1363.82	1276.21	1281.51	293.98	1731.61	1223.57	1142.13	1216.62	1143.05	1148.16	293.98	1167.28	988.815	905.715	982.634	906.566	911.045	293.98	1522.71	958.814	868.764	953.376	869.576	873.391	293.98	1346.54	1030.66	938.014	1023.9	938.825	943.955		405.98	4508.07	4368.13
5.81748	4672	5.81748	4490	5.81748	4813	5.81748	4759	5.81748	4571		293.88	1708.94	1367.34	1268.9	1360.23	1269.75	1275.16	293.88	1590.01	1220.24	1136.19	1213.14	1137.13	1142.35	293.88	1262.01	987.053	901.21	980.737	902.082	906.655	293.88	1345.68	957.567	864.515	952.01	865.347	869.242	293.88	1274.83	1028.67	932.993	1021.77	933.824	939.06		405.88	4734.5	4371.78
5.83694	4594	5.83694	4618	5.83694	4778	5.83694	4789	5.83694	4628		293.78	1771.08	1364.05	1262.42	1356.78	1263.29	1268.82	293.78	1821.08	1217.04	1130.25	1209.78	1131.21	1136.54	293.78	1425.9	985.43	896.705	978.975	897.599	902.268	293.78	1450.1	956.474	860.267	950.793	861.118	865.097	293.78	1327.11	1026.84	927.972	1019.79	928.823	934.17		405.78	4671.49	4374.88
5.85641	4764	5.85641	4687	5.85641	4709	5.85641	4717	5.85641	4585		293.68	1777.75	1360.91	1255.94	1353.48	1256.83	1262.47	293.68	1645.26	1213.97	1124.31	1206.56	1125.3	1130.74	293.68	1297.85	983.956	892.201	977.356	893.117	897.884	293.68	1475.33	955.544	856.019	949.735	856.891	860.955	293.68	1320.84	1025.17	922.951	1017.97	923.823	929.284		405.68	4601.3	4378.41
5.87587	4765	5.87587	4660	5.87587	4739	5.87587	4697	5.87587	4779		293.58	1692.62	1357.94	1249.46	1350.35	1250.38	1256.13	293.58	1555.78	1211.05	1118.37	1203.47	1119.38	1124.94	293.58	1338.18	982.639	887.696	975.89	888.635	893.505	293.58	1427.48	954.789	851.77	948.849	852.664	856.817	293.58	1246.75	1023.67	917.93	1016.31	918.824	924.402		405.58	4394.99	4382.42
5.89533	4521	5.89533	4836	5.89533	4757	5.89533	4598	5.89533	4719		293.48	1765.4	1355.15	1242.98	1347.38	1243.92	1249.8	293.48	1527.87	1208.29	1112.42	1200.54	1113.46	1119.14	293.48	1235.95	981.492	883.191	974.589	884.155	889.13	293.48	1451.17	954.221	847.522	948.145	848.438	852.682	293.48	1487.24	1022.37	912.909	1014.83	913.825	919.524		405.48	4482.38	4387.38
5.91479	4733	5.91479	4685	5.91479	4697	5.91479	4735	5.91479	4667		293.38	1785.22	1352.55	1236.5	1344.61	1237.46	1243.47	293.38	1625.47	1205.7	1106.48	1197.76	1107.55	1113.35	293.38	1245.8	980.528	878.686	973.466	879.675	884.76	293.38	1464.14	953.856	843.273	947.639	844.213	848.551	293.38	1288.33	1021.25	907.888	1013.55	908.828	914.652		405.38	4727.29	4392.33
5.93425	4737	5.93425	4566	5.93425	4820	5.93425	4657	5.93425	4760		293.28	1653.91	1350.16	1230.02	1342.04	1231.01	1237.15	293.28	1708.16	1203.28	1100.54	1195.16	1101.63	1107.56	293.28	1285.98	979.759	874.182	972.532	875.197	880.394	293.28	1517.87	953.707	839.025	947.344	839.989	844.424	293.28	1329.21	1020.36	902.867	1012.48	903.831	909.785		405.28	4458.53	4396.74
5.95371	4590	5.95371	4646	5.95371	4692	5.95371	4548	5.95371	4614		293.18	1674.9	1347.99	1223.54	1339.68	1224.55	1230.83	293.18	1603.83	1201.06	1094.6	1192.75	1095.72	1101.78	293.18	1120.8	979.201	869.677	971.803	870.719	876.032	293.18	1402.72	953.792	834.776	947.277	835.765	840.302	293.18	1335.11	1019.7	897.846	1011.63	898.835	904.923		405.18	4513.93	4402.38
5.97318	4682	5.97318	4702	5.97318	4773	5.97318	4651	5.97318	4759		293.08	1623.57	1346.06	1217.06	1337.55	1218.1	1224.52	293.08	1828.43	1199.05	1088.65	1190.54	1089.81	1096.01	293.08	1277.38	978.869	865.172	971.294	866.243	871.676	293.08	1355.11	954.127	830.528	947.456	831.543	836.184	293.08	1378.19	1019.28	892.826	1011.02	893.841	900.066		405.08	4822.77	4408.17
5.99264	4624	5.99264	4590	5.99264	4714	5.99264	4643	5.99264	4586		292.98	1672.98	1344.38	1210.57	1335.67	1211.64	1218.21	292.98	1543.66	1197.25	1082.71	1188.54	1083.89	1090.24	292.98	1096.68	978.779	860.667	971.021	861.767	867.325	292.98	1460.15	954.731	826.279	947.898	827.322	832.07	292.98	1286.36	1019.13	887.805	1010.67	888.847	895.215		404.98	4761.39	4413.27
6.0121	4604	6.0121	4535	6.0121	4725	6.0121	4722	6.0121	4683		292.88	1662.89	1342.98	1204.09	1334.06	1205.19	1211.91	292.88	1791.17	1195.7	1076.77	1186.78	1077.98	1084.48	292.88	1163.38	978.955	856.163	971.007	857.293	862.98	292.88	1311.72	955.629	822.031	948.628	823.102	827.962	292.88	1382.64	1019.27	882.784	1010.61	883.854	890.371		404.88	4772.02	4418.98
6.03156	4566	6.03156	4723	6.03156	4776	6.03156	4593	6.03156	4736		292.78	1688.42	1341.87	1197.61	1332.73	1198.74	1205.62	292.78	1717.13	1194.41	1070.83	1185.27	1072.08	1078.72	292.78	1114.7	979.415	851.658	971.269	852.821	858.64	292.78	1235.81	956.844	817.783	949.668	818.883	823.859	292.78	1394.05	1019.72	877.763	1010.85	878.863	885.533		404.78	4751.07	4425.07
6.05102	4645	6.05102	4648	6.05102	4626	6.05102	4635	6.05102	4703		292.68	1545.31	1341.09	1191.13	1331.72	1192.3	1199.33	292.68	1720.24	1193.4	1064.88	1184.03	1066.17	1072.97	292.68	1185.18	980.183	847.153	971.833	848.349	854.307	292.68	1211.69	958.401	813.534	951.044	814.665	819.761	292.68	1189.55	1020.5	872.742	1011.41	873.873	880.701		404.68	4799.11	4431.68
6.07048	4646	6.07048	4675	6.07048	4660	6.07048	4661	6.07048	4696		292.58	1580.34	1340.65	1184.65	1331.05	1185.85	1193.05	292.58	1608.09	1192.69	1058.94	1183.08	1060.26	1067.23	292.58	1210.22	981.285	842.648	972.723	843.879	849.98	292.58	1223.55	960.33	809.286	952.785	810.448	815.668	292.58	1177.42	1021.65	867.721	1012.34	868.884	875.876		404.58	4886.72	4438.62
6.08994	4639	6.08994	4547	6.08994	4700	6.08994	4541	6.08994	4583		292.48	1620.22	1340.58	1178.17	1330.74	1179.4	1186.78	292.48	1697.1	1192.31	1053	1182.45	1054.36	1061.49	292.48	1186.59	982.749	838.144	973.966	839.411	845.659	292.48	1218.33	962.662	805.037	954.921	806.233	811.582	292.48	1170.5	1023.2	862.7	1013.64	863.896	871.059		404.48	5155.34	4445.78
6.10941	4784	6.10941	4573	6.10941	4664	6.10941	4711	6.10941	4609		292.38	1464.03	1340.92	1171.69	1330.82	1172.96	1180.52	292.38	1561.35	1192.28	1047.06	1182.17	1048.46	1055.77	292.38	1030.44	984.61	833.639	975.598	834.944	841.346	292.38	1122.39	965.436	800.789	957.492	802.02	807.502	292.38	1081.24	1025.17	857.679	1015.37	858.91	866.249		404.38	5028.54	4452.62
6.12887	4688	6.12887	4574	6.12887	4711	6.12887	4588	6.12887	4629		292.28	1462.65	1341.7	1165.21	1331.34	1166.51	1174.26	292.28	1519.3	1192.65	1041.11	1182.27	1042.56	1050.05	292.28	1038.63	986.901	829.134	977.651	830.479	837.039	292.28	1121.47	968.691	796.54	960.535	797.808	803.428	292.28	1085.53	1027.62	852.658	1017.56	853.926	861.447		404.28	4845.62	4460.5
6.14833	4478	6.14833	4583	6.14833	4676	6.14833	4732	6.14833	4640		292.18	1355.61	1342.96	1158.73	1332.33	1160.07	1168.01	292.18	1481.52	1193.43	1035.17	1182.78	1036.66	1044.34	292.18	1055.3	989.663	824.629	980.164	826.016	832.741	292.18	1030.37	972.47	792.292	964.095	793.597	799.361	292.18	1064.8	1030.58	847.638	1020.26	848.943	856.654		404.18	5187.12	4469.68
6.16779	4601	6.16779	4557	6.16779	4664	6.16779	4505	6.16779	4659		292.08	1339.2	1344.74	1152.25	1333.83	1153.63	1161.77	292.08	1223.55	1194.68	1029.23	1183.74	1030.76	1038.64	292.08	1064.82	992.938	820.125	983.182	821.555	828.451	292.08	1142.24	976.825	788.043	968.221	789.389	795.302	292.08	1124.22	1034.1	842.617	1023.5	843.962	851.87		404.08	5303.35	4478.44
6.18725	4665	6.18725	4594	6.18725	4666	6.18725	4492	6.18725	4626		291.98	1379.4	1347.09	1145.77	1335.88	1147.2	1155.54	291.98	1188.27	1196.43	1023.29	1185.19	1024.87	1032.95	291.98	1056.99	996.775	815.62	986.75	817.096	824.169	291.98	1036.76	981.808	783.795	972.966	785.182	791.25	291.98	1049.26	1038.22	837.596	1027.34	838.982	847.096		403.98	5031.6	4487.61
6.20671	4634	6.20671	4567	6.20671	4654	6.20671	4522	6.20671	4688		291.88	1478.66	1350.07	1139.29	1338.55	1140.76	1149.32	291.88	1270.8	1198.74	1017.35	1187.18	1018.98	1027.27	291.88	986.649	1001.23	811.115	990.929	812.639	819.897	291.88	1064.58	987.488	779.547	978.398	780.977	787.207	291.88	954.031	1043.02	832.575	1031.84	834.005	842.331		403.88	5064.19	4498.58
6.22617	4696	6.22617	4498	6.22617	4720	6.22617	4599	6.22617	4565		291.78	1322.74	1353.73	1132.81	1341.89	1134.33	1143.12	291.78	1276.62	1201.65	1011.4	1189.77	1013.09	1021.6	291.78	941.742	1006.38	806.61	995.778	808.184	815.634	291.78	974.947	993.933	775.298	984.584	776.774	783.171	291.78	1033.08	1048.56	827.554	1037.06	829.03	837.577		403.78	5161.6	4510.4
6.24564	4582	6.24564	4551	6.24564	4629	6.24564	4491	6.24564	4606		291.68	1102.33	1358.14	1126.32	1345.97	1127.9	1136.92	291.68	1111.35	1205.22	1005.46	1193.01	1007.2	1015.94	291.68	926.742	1012.27	802.106	1001.37	803.732	811.381	291.68	954.227	1001.22	771.05	991.604	772.573	779.145	291.68	925.967	1054.92	822.533	1043.09	824.057	832.833		403.68	4942.96	4522.97
6.2651	4688	6.2651	4668	6.2651	4511	6.2651	4602	6.2651	4645		291.58	1173.42	1363.38	1119.84	1350.87	1121.47	1130.73	291.58	1188.05	1209.54	999.518	1196.97	1001.32	1010.29	291.58	920.941	1019	797.601	1007.77	799.283	807.139	291.58	1026.08	1009.45	766.801	999.549	768.375	775.129	291.58	871.19	1062.17	817.512	1050.01	819.086	828.102		403.58	4992.64	4537.45
6.28456	4673	6.28456	4513	6.28456	4596	6.28456	4536	6.28456	4648		291.48	1094.55	1369.54	1113.36	1356.66	1115.04	1124.56	291.48	1176.67	1214.67	993.575	1201.72	995.434	1004.66	291.48	872.002	1026.64	793.096	1015.09	794.836	802.908	291.48	954.018	1018.71	762.553	1008.52	764.179	771.122	291.48	995.764	1070.42	812.491	1057.9	814.118	823.383		403.48	5037.06	4553.06
6.30402	4675	6.30402	4542	6.30402	4632	6.30402	4572	6.30402	4538		291.38	1123.32	1376.7	1106.88	1363.45	1108.62	1118.4	291.38	1075.23	1220.7	987.633	1207.37	989.557	999.038	291.38	957.3	1035.32	788.591	1023.41	790.393	798.689	291.38	861.087	1029.14	758.304	1018.63	759.986	767.126	291.38	969.065	1079.78	807.47	1066.89	809.153	818.676		403.38	4952.08	4569.97
6.32348	4588	6.32348	4662	6.32348	4594	6.32348	4742	6.32348	4595		291.28	1004.74	1385	1100.4	1371.34	1102.2	1112.26	291.28	1030.99	1227.73	981.691	1214	983.682	993.432	291.28	950.394	1045.13	784.087	1032.87	785.953	794.483	291.28	886.419	1040.85	754.056	1030.03	755.796	763.142	291.28	907.098	1090.38	802.449	1077.1	804.19	813.984		403.28	4939.42	4588.78
6.34294	4588	6.34294	4561	6.34294	4579	6.34294	4524	6.34294	4630		291.18	1035.76	1394.53	1093.92	1380.46	1095.79	1106.12	291.18	1009.67	1235.89	975.748	1221.73	977.811	987.84	291.18	909.644	1056.23	779.582	1043.59	781.516	790.29	291.18	868.947	1054.02	749.808	1042.85	751.609	759.169	291.18	898.178	1102.35	797.429	1088.67	799.23	809.306		403.18	4982.34	4609.43
6.36241	4647	6.36241	4444	6.36241	4449	6.36241	4604	6.36241	4644		291.08	1055	1405.46	1087.44	1390.96	1089.37	1100.01	291.08	1043.84	1245.3	969.806	1230.7	971.944	982.265	291.08	937.115	1068.77	775.077	1055.73	777.083	786.111	291.08	917.745	1068.81	745.559	1057.29	747.425	755.21	291.08	958.049	1115.86	792.408	1101.76	794.274	804.644		403.08	4890.9	4631.95
6.38187	4554	6.38187	4665	6.38187	4757	6.38187	4632	6.38187	4555		290.98	1110.74	1417.95	1080.96	1402.99	1082.96	1093.91	290.98	1120.25	1256.1	963.864	1241.04	966.081	976.707	290.98	947.282	1082.92	770.572	1069.46	772.655	781.948	290.98	946.687	1085.42	741.311	1073.54	743.245	751.263	290.98	957.227	1131.1	787.387	1116.56	789.321	799.998		402.98	4686.57	4657.04
6.40133	4596	6.40133	4503	6.40133	4621	6.40133	4540	6.40133	4669		290.88	1075.79	1432.18	1074.48	1416.74	1076.56	1087.83	290.88	1037.6	1268.48	957.921	1252.93	960.223	971.166	290.88	1052.74	1098.9	766.067	1085.01	768.23	777.8	290.88	990.435	1104.12	737.062	1091.85	739.068	747.331	290.88	991.13	1148.32	782.366	1133.31	784.372	795.37		402.88	4471.41	4685.39
6.42079	4507	6.42079	4505	6.42079	4522	6.42079	4425	6.42079	4481		290.78	1007.44	1448.38	1068	1432.45	1070.16	1081.77	290.78	1091.76	1282.64	951.979	1266.59	954.37	965.645	290.78	907.899	1116.99	761.563	1102.63	763.811	773.67	290.78	1072.3	1125.18	732.814	1112.5	734.896	743.415	290.78	992.153	1167.76	777.345	1152.26	779.428	790.76		402.78	4611.44	4717.38
6.44025	4621	6.44025	4551	6.44025	4556	6.44025	4490	6.44025	4601		290.68	986.4	1466.8	1061.52	1450.35	1063.76	1075.73	290.68	1165.79	1298.83	946.037	1282.23	948.521	960.144	290.68	894.015	1137.48	757.058	1122.64	759.396	769.557	290.68	1189.46	1148.94	728.565	1135.83	730.728	739.514	290.68	1013.93	1189.76	772.324	1173.75	774.487	786.17		402.68	4494.35	4752.23
6.45971	4551	6.45971	4541	6.45971	4456	6.45971	4417	6.45971	4565		290.58	1102.19	1487.74	1055.04	1470.74	1057.37	1069.7	290.58	1125.13	1317.3	940.094	1300.15	942.679	954.664	290.58	1014.12	1160.78	752.553	1145.44	754.987	765.464	290.58	1056.54	1175.83	724.317	1162.26	726.565	735.631	290.58	1053.28	1214.73	767.303	1198.18	769.551	781.601		402.58	4421.61	4791.31
6.47917	4587	6.47917	4529	6.47917	4569	6.47917	4547	6.47917	4590		290.48	1072.48	1511.55	1048.56	1493.96	1050.99	1063.71	290.48	1115.96	1338.39	934.152	1320.64	936.842	949.208	290.48	1053.07	1187.4	748.048	1171.52	750.584	761.392	290.48	1170.88	1206.34	720.068	1192.3	722.407	731.767	290.48	1149.99	1243.17	762.282	1226.06	764.621	777.054		402.48	4302.48	4835.07
6.49864	4599	6.49864	4518	6.49864	4553	6.49864	4629	6.49864	4607		290.38	1150.26	1538.63	1042.07	1520.44	1044.61	1057.73	290.38	1171.9	1362.49	928.21	1344.12	931.013	943.776	290.38	1118.19	1218.05	743.544	1201.61	746.188	757.341	290.38	1233.63	1241.17	715.82	1226.64	718.254	727.922	290.38	1101.61	1275.79	757.261	1258.09	759.696	772.532		402.38	4162.76	4884.46
6.5181	4560	6.5181	4447	6.5181	4528	6.5181	4471	6.5181	4477		290.28	1192.19	1569.49	1035.59	1550.66	1038.24	1051.79	290.28	1154.18	1390.07	922.267	1371.04	925.19	938.371	290.28	1202.26	1253.67	739.039	1236.64	741.798	753.314	290.28	1137.73	1281.23	711.572	1266.16	714.107	724.099	290.28	1216.82	1313.51	752.241	1295.18	754.777	768.034		402.28	4229.03	4940.53
6.53756	4544	6.53756	4613	6.53756	4474	6.53756	4568	6.53756	4548		290.18	1136.35	1604.72	1029.11	1585.21	1031.87	1045.86	290.18	1210.16	1421.68	916.325	1401.96	919.375	932.994	290.18	1283.6	1295.6	734.534	1277.93	737.417	749.312	290.18	1278.27	1327.74	707.323	1312.12	709.967	720.298	290.18	1251.16	1357.62	747.22	1338.64	749.864	763.564		402.18	4390.83	5003.86
6.55702	4491	6.55702	4677	6.55702	4543	6.55702	4487	6.55702	4454		290.08	1233.79	1645.05	1022.63	1624.83	1025.51	1039.97	290.08	1260.36	1458.04	910.383	1437.59	913.569	927.647	290.08	1316.46	1345.69	730.029	1327.37	733.043	745.338	290.08	1250.31	1382.5	703.075	1366.29	705.834	716.522	290.08	1372.4	1409.94	742.199	1390.26	744.958	759.124		402.08	4181.81	5075.82
6.57648	4462	6.57648	4614	6.57648	4472	6.57648	4550	6.57648	4405		289.98	1239.76	1691.41	1016.15	1670.44	1019.16	1034.11	289.98	1376.21	1500.07	904.44	1478.84	907.772	922.332	289.98	1332.4	1406.57	725.525	1387.55	728.679	741.391	289.98	1425.59	1448.02	698.826	1431.19	701.709	712.771	289.98	1395.11	1473.01	737.178	1452.59	740.061	754.714		401.98	4138.21	5159.82
6.59594	4484	6.59594	4449	6.59594	4511	6.59594	4502	6.59594	4392		289.88	1410.38	1745.09	1009.67	1723.31	1012.82	1028.29	289.88	1474.88	1549.02	898.498	1526.98	901.985	917.053	289.88	1591.08	1481.94	721.02	1462.18	724.325	737.477	289.88	1595.49	1528.05	694.578	1510.56	697.592	709.049	289.88	1571.37	1550.45	732.157	1529.25	735.171	750.339		401.88	4495.49	5258.28
6.6154	4519	6.6154	4471	6.6154	4398	6.6154	4519	6.6154	4581		289.78	1368.73	1807.78	1003.19	1785.16	1006.49	1022.5	289.78	1311.62	1606.68	892.556	1583.77	896.209	911.81	289.78	1691.92	1576.77	716.515	1556.23	719.982	733.595	289.78	1724.36	1627.86	690.329	1609.67	693.484	705.357	289.78	1781.32	1647.16	727.136	1625.14	730.291	745.999		401.78	4990.12	5373.57
6.63487	4434	6.63487	4457	6.63487	4405	6.63487	4328	6.63487	4556		289.68	1407.59	1881.97	996.708	1858.46	1000.17	1016.75	289.68	1580.58	1675.69	886.613	1651.86	890.445	906.608	289.68	1746.21	1697.67	712.01	1676.29	715.651	729.749	289.68	1820.57	1754.85	686.081	1735.93	689.386	701.698	289.68	1945.09	1769.78	722.115	1746.89	725.42	741.698		401.68	5329.85	5509.97
6.65433	4478	6.65433	4588	6.65433	4503	6.65433	4553	6.65433	4515		289.58	1539.76	1971.34	990.227	1946.89	993.868	1011.04	289.58	1682.97	1760.13	880.671	1735.33	884.695	901.449	289.58	2082.4	1853.1	707.506	1830.83	711.333	725.942	289.58	1893.37	1919.11	681.832	1899.4	685.299	698.074	289.58	2031.25	1926.91	717.094	1903.1	720.561	737.439		401.58	5608.55	5673.78
6.67379	4426	6.67379	4317	6.67379	4520	6.67379	4344	6.67379	4509		289.48	1726.64	2081.36	983.747	2055.9	987.574	1005.38	289.48	1778.44	1866.24	874.729	1840.41	878.959	896.337	289.48	2433.8	2053.38	703.001	2030.17	707.03	722.177	289.48	2258.38	2133.7	677.584	2113.16	681.224	694.487	289.48	2283.14	2129.29	712.073	2104.5	715.714	733.225		401.48	5756.7	5871.96
6.69325	4454	6.69325	4442	6.69325	4410	6.69325	4484	6.69325	4477		289.38	1815.39	2220.32	977.266	2193.79	981.295	999.762	289.38	1980.5	2003.74	868.786	1976.8	873.239	891.275	289.38	2579.04	2310.81	698.496	2286.6	702.743	718.457	289.38	2645.83	2415.18	673.336	2393.74	677.163	690.942	289.38	2410.84	2389.97	707.053	2364.14	710.88	729.06		401.38	6157.77	6112.75
6.71271	4510	6.71271	4400	6.71271	4560	6.71271	4382	6.71271	4462		289.28	1968.54	2400.2	970.785	2372.54	975.032	994.201	289.28	2423.73	2186.93	862.844	2158.81	867.538	886.268	289.28	2847.58	2638.8	693.991	2613.52	698.474	714.786	289.28	3217.02	2782.82	669.087	2760.43	673.116	687.442	289.28	2807.61	2723.6	702.032	2696.66	706.061	724.948		401.28	6814.28	6403.35
6.73217	4422	6.73217	4398	6.73217	4485	6.73217	4334	6.73217	4329		289.18	2311.09	2638.03	964.304	2609.16	968.787	988.697	289.18	2648.82	2436.34	856.902	2406.97	861.856	881.32	289.18	3469.26	3051.16	689.487	3024.74	694.226	711.168	289.18	3528.49	3257.92	664.839	3234.52	669.086	683.99	289.18	3302.3	3145.84	697.011	3117.71	701.258	720.893		401.18	7575.17	6750.81
6.75164	4543	6.75164	4491	6.75164	4353	6.75164	4255	6.75164	4407		289.08	2810.95	2956.86	957.824	2926.68	962.563	983.255	289.08	3327.39	2779.86	850.959	2749.14	856.197	876.437	289.08	3840.81	3560.75	684.982	3533.1	689.999	707.607	289.08	4316.03	3861.91	660.59	3837.42	665.073	680.59	289.08	3825.41	3671.97	691.99	3642.57	696.473	716.9		401.08	7616.46	7161.39
6.7711	4383	6.7711	4427	6.7711	4497	6.7711	4346	6.7711	4377		288.98	3335.38	3386.03	951.343	3354.48	956.36	977.881	288.98	4051.06	3252.76	845.017	3220.61	850.562	871.623	288.98	4715.57	4177.46	680.477	4148.51	685.798	704.109	288.98	5234.21	4613.46	656.342	4587.82	661.081	677.248	288.98	4569.26	4314.93	686.969	4284.18	691.708	712.973		400.98	8507.79	7640.73
6.79056	4325	6.79056	4320	6.79056	4398	6.79056	4294	6.79056	4364		288.88	4079.1	3961.19	944.862	3928.15	950.183	972.58	288.88	4983.86	3897.05	839.074	3863.36	844.956	866.886	288.88	5205.33	4907.01	675.972	4876.65	681.625	700.68	288.88	6065.86	5526.1	652.093	5499.21	657.111	673.968	288.88	5313.76	5083.92	681.948	5051.73	686.966	709.121		400.88	8990.21	8183.17
6.81002	4429	6.81002	4297	6.81002	4404	6.81002	4352	6.81002	4430		288.78	4993.76	4721.18	938.381	4686.54	944.034	967.359	288.78	5903.67	4756.85	833.132	4721.51	839.38	862.232	288.78	6043.73	5747.47	671.467	5715.59	677.484	697.325	288.78	6995.47	6602.89	647.845	6574.66	653.166	670.757	288.78	6515.5	5980.77	676.927	5947.03	682.248	705.348		400.78	9377.47	8774.9
6.82948	4600	6.82948	4383	6.82948	4315	6.82948	4317	6.82948	4291		288.68	6058.46	5704.35	931.9	5668.01	937.917	962.226	288.68	7456.62	5872.74	827.19	5835.61	833.839	857.67	288.68	6960.53	6687.51	666.963	6654.01	673.378	694.052	288.68	8141.01	7833.01	643.596	7803.34	649.249	667.621	288.68	7332.85	6997.94	671.906	6962.53	677.559	701.663		400.68	9350.62	9382.4
6.84894	4383	6.84894	4297	6.84894	4353	6.84894	4299	6.84894	4257		288.58	7617.87	6942.27	925.42	6904.08	931.835	957.188	288.58	8466.34	7272.86	821.247	7233.81	828.338	853.207	288.58	7519.16	7703.34	662.458	7668.08	669.314	690.867	288.58	9585.45	9186.64	639.348	9155.41	645.364	664.567	288.58	8209.7	8115.27	666.885	8078.07	672.902	698.073		400.58	9509.65	9950.52
6.8684	4383	6.8684	4253	6.8684	4457	6.8684	4442	6.8684	4347		288.48	9347.92	8451.3	918.939	8411.13	925.794	952.254	288.48	10549.3	8962.06	815.305	8920.94	822.882	848.853	288.48	8916.97	8754.87	657.953	8717.7	665.295	687.781	288.48	10709.1	10608.6	635.1	10575.7	641.515	661.604	288.48	9313.8	9296.04	661.865	9256.9	668.28	694.588		400.48	10062.9	10408
6.88787	4341	6.88787	4316	6.88787	4418	6.88787	4368	6.88787	4305		288.38	11326.5	10225.6	912.458	10183.3	919.8	947.436	288.38	12646.8	10913	809.363	10869.6	817.477	844.621	288.38	9757.07	9783.29	653.448	9744.06	661.33	684.803	288.38	12261	12013.4	630.851	11978.6	637.707	658.741	288.38	10859.4	10484.1	656.844	10442.9	663.699	691.219		400.38	10113	10698.2
6.90733	4432	6.90733	4241	6.90733	4275	6.90733	4341	6.90733	4161		288.28	13471.5	12224.4	905.977	12179.8	913.859	942.745	288.28	14613.1	13051.2	803.42	13005.4	812.131	840.521	288.28	10520.8	10707.2	648.944	10665.7	657.425	681.945	288.28	12770.2	13278	626.603	13241.2	633.944	655.988	288.28	11349	11598.3	651.823	11554.8	659.165	687.977		400.28	10529.6	10817.1
6.92679	4395	6.92679	4287	6.92679	4225	6.92679	4333	6.92679	4304		288.18	15521.3	14361.3	899.496	14314.1	907.978	938.193	288.18	16158.3	15243.9	797.478	15195.5	806.852	836.569	288.18	11061.6	11428.6	644.439	11384.7	653.591	679.218	288.18	13975.8	14250.5	622.354	14211.6	630.236	653.358	288.18	11898.7	12534.6	646.802	12488.6	654.683	684.876		400.18	10796.7	10820.2
6.94625	4366	6.94625	4385	6.94625	4424	6.94625	4318	6.94625	4226		288.08	17274.4	16489.7	893.016	16439.8	902.168	933.796	288.08	17792.8	17287.5	791.536	17236.2	801.651	832.779	288.08	11959.4	11850.5	639.934	11803.9	649.838	676.638	288.08	14430.5	14780.1	618.106	14738.9	626.587	650.864	288.08	13016	13178.8	641.781	13130.2	650.263	681.93		400.08	10771.1	10801.6
6.96571	4429	6.96571	4292	6.96571	4223	6.96571	4227	6.96571	4334		287.98	19052.4	18391.1	886.535	18338.2	896.439	929.57	287.98	18921	18909.4	785.593	18854.9	796.54	829.17	287.98	11643.2	11906.1	635.429	11856.6	646.181	674.22	287.98	13859.2	14769.9	613.857	14726.1	623.009	648.52	287.98	13146.2	13435.3	636.76	13383.8	645.912	679.155		399.98	11098.7	10857.1
6.98517	4421	6.98517	4378	6.98517	4263	6.98517	4336	6.98517	4256		287.88	20191.8	19790.7	880.054	19734.5	890.806	925.535	287.88	19384.9	19819.5	779.651	19761.5	791.534	825.764	287.88	11214.4	11586	630.925	11533.2	642.635	671.983	287.88	14019.5	14221.6	609.609	14175	619.513	646.347	287.88	12934.9	13261.4	631.739	13206.6	641.643	676.574		399.88	12019.9	11059.3
7.00464	4290	7.00464	4335	7.00464	4360	7.00464	4373	7.00464	4317		287.78	20209.5	20421.8	873.573	20362	885.284	921.712	287.78	19657.2	19817.5	773.709	19755.7	786.652	822.584	287.78	10929.1	10941.8	626.42	10885.4	639.223	669.949	287.78	13384.3	13234.6	605.361	13184.9	616.112	644.364	287.78	13115.6	12685.7	626.718	12627.4	637.47	674.206		399.78	11930.8	11454.1
7.0241	4319	7.0241	4247	7.0241	4347	7.0241	4239	7.0241	4192		287.68	20008.5	20143.5	867.092	20079.6	879.896	918.128	287.68	19108.1	18903.5	767.766	18837.5	781.917	819.656	287.68	10260.9	10065	621.915	10004.7	635.972	668.141	287.68	12590.4	11960.5	601.112	11907.3	612.823	642.593	287.68	11944.7	11796	621.697	11733.9	633.408	672.079		399.68	12452.1	12066.1
7.04356	4289	7.04356	4231	7.04356	4387	7.04356	4329	7.04356	4088		287.58	19099.5	19018.8	860.612	18950.5	874.668	914.809	287.58	17356.9	17277.2	761.824	17206.4	777.36	817.012	287.58	9515.64	9055.87	617.41	8991.18	632.919	666.589	287.58	11430.4	10550.7	596.864	10493.7	609.667	641.063	287.58	11025.7	10705.5	616.677	10639.2	629.48	670.22		399.58	12856.9	12882.2
7.06302	4315	7.06302	4227	7.06302	4092	7.06302	4249	7.06302	4266		287.48	17606.8	17278.7	854.131	17205.6	869.639	911.789	287.48	16096.7	15230.5	755.882	15154.5	773.023	814.688	287.48	8579.28	8002.03	612.906	7932.39	630.125	665.324	287.48	10268.4	9127.16	592.615	9065.92	606.671	639.805	287.48	9899.04	9522.26	611.656	9451.2	625.712	668.663		399.48	13770.8	13849.6
7.08248	4269	7.08248	4251	7.08248	4216	7.08248	4252	7.08248	4239		287.38	15260.2	15206.2	847.65	15127.5	864.869	909.108	287.38	13736.4	13034.4	749.939	12952.6	768.971	812.729	287.38	7852.6	6968.86	608.401	6893.59	627.685	664.386	287.38	8767.3	7774.45	588.367	7708.45	603.875	638.856	287.38	8932.94	8331.54	606.635	8255.22	622.143	667.45		399.38	14162.9	14881.2
7.10194	4339	7.10194	4232	7.10194	4223	7.10194	4242	7.10194	4268		287.28	13579.7	13047.2	841.169	12962.2	860.453	906.81	287.28	11488.1	10893.4	743.997	10804.9	765.311	811.182	287.28	6540.4	6002.18	603.896	5920.39	625.764	663.819	287.28	7264.46	6546.98	584.118	6475.62	601.337	638.261	287.28	7382.12	7195.36	601.614	7113.13	618.833	666.625		399.28	15291.1	15909.5
7.1214	4344	7.1214	4367	7.1214	4240	7.1214	4188	7.1214	4110		287.18	11436.2	10976.3	834.689	10884.2	856.557	904.948	287.18	9926.42	8940.47	738.055	8844.25	762.225	810.106	287.18	5722.66	5130.54	599.391	5040.99	624.654	663.676	287.18	6227.95	5474.09	579.87	5396.6	599.154	638.071	287.18	6323.63	6154.06	596.593	6065.12	615.877	666.243		399.18	16313.5	16953.3
7.14087	4298	7.14087	4324	7.14087	4091	7.14087	4273	7.14087	4188		287.08	9506.77	9102.78	828.208	9002.14	853.471	903.584	287.08	8031.9	7250.05	732.112	7144.67	760.035	809.57	287.08	4738.3	4369.25	594.887	4270.14	624.861	664.021	287.08	5379.6	4566.32	575.621	4481.73	597.489	638.35	287.08	5474.68	5231.01	591.572	5134.34	613.44	666.369		399.08	18380	18142.8
7.16033	4295	7.16033	4295	7.16033	4081	7.16033	4151	7.16033	4291		286.98	7711.14	7484.75	821.727	7373.72	851.7	902.789	286.98	6537.19	5851.59	726.17	5734.97	759.298	809.655	286.98	3976.73	3723.74	590.382	3612.36	627.221	664.929	286.98	4257.59	3820.64	571.373	3727.58	596.635	639.175	286.98	4428.35	4436.65	586.551	4330.86	611.813	667.079		398.98	20670.6	19642.4
7.17979	4174	7.17979	4241	7.17979	4145	7.17979	4091	7.17979	4166		286.88	6085.66	6141.15	815.246	6016.91	852.085	902.654	286.88	5351.52	4739.85	720.228	4608.9	760.944	810.464	286.88	3427.07	3191.6	585.877	3063.8	633.055	666.502	286.88	3557.07	3223.91	567.125	3120.41	597.097	640.651	286.88	3804.3	3770.84	581.53	3653.93	611.503	668.473		398.88	23049.6	21568.9
7.19925	4155	7.19925	4127	7.19925	4209	7.19925	4032	7.19925	4117		286.78	5015.55	5065.39	808.765	4923.7	855.943	903.285	286.78	4228	3888.78	714.285	3738.79	766.429	812.122	286.78	3065.49	2766.17	581.372	2615.77	644.272	668.868	286.78	3145.53	2758.3	562.876	2641.43	599.715	642.914	286.78	3244.6	3227.18	576.51	3096.17	613.349	670.678		398.78	25537	23941.1
7.21871	4184	7.21871	4134	7.21871	4125	7.21871	4133	7.21871	4027		286.68	4333.54	4232.84	802.285	4067.41	865.184	904.816	286.68	3703.52	3260.08	708.343	3084.11	777.864	814.791	286.68	2816.5	2437.94	576.868	2256.07	663.402	672.202	286.68	2777.27	2403.88	558.628	2269.17	605.805	646.159	286.68	2969.23	2794.7	571.489	2645.15	618.666	673.86		398.68	27721.4	26672.1
7.23817	4298	7.23817	4270	7.23817	4190	7.23817	4146	7.23817	4085		286.58	3685.48	3609.73	795.804	3411.57	882.338	907.423	286.58	3216.38	2812.51	702.401	2600.58	798.044	818.691	286.58	2361.49	2196.45	572.363	1971	693.423	676.759	286.58	2410.51	2141.6	554.379	1982.4	617.279	650.674	286.58	2560.18	2460.54	566.468	2285.84	629.367	678.26		398.58	30069.1	29573
7.25763	4244	7.25763	4164	7.25763	4078	7.25763	4060	7.25763	4153		286.48	3356.94	3160.06	789.323	2916.99	910.37	911.339	286.48	2793.26	2508.08	696.458	2246.61	830.248	824.131	286.48	2095.22	2031.44	567.858	1746.94	737.295	682.916	286.48	2279.77	1955.2	550.131	1761.91	636.656	656.894	286.48	2424.85	2211.95	561.447	2002.64	647.972	684.224		398.48	33247.7	32349.8
7.2771	4238	7.2771	4199	7.2771	3987	7.2771	4105	7.2771	4081		286.38	2762.68	2849.71	782.842	2546.2	952.279	916.914	286.38	2597.65	2314.89	690.516	1986.55	877.789	831.591	286.38	2019.56	1932.98	563.353	1571.15	797.278	691.26	286.38	1922.53	1831.93	545.882	1591.26	666.93	665.505	286.38	2146	2037.32	556.426	1780.4	677.473	692.291		398.38	34743.7	34617.8
7.29656	4239	7.29656	4157	7.29656	4002	7.29656	4045	7.29656	4114		286.28	2464.35	2649.58	776.362	2267.35	1010.29	924.663	286.28	2365.91	2208.41	684.574	1792.63	943.122	841.802	286.28	1949.59	1891.6	558.849	1432.74	873.877	702.679	286.28	1709.4	1762.81	541.634	1457.47	711.071	677.539	286.28	2056.2	1927.19	551.405	1605.89	720.842	703.272		398.28	35042	35962.8
7.31602	4246	7.31602	3984	7.31602	3949	7.31602	3959	7.31602	3983		286.18	2313.42	2535.37	769.881	2054.83	1084.91	935.392	286.18	2287.64	2169.82	678.631	1644.35	1026.82	855.918	286.18	1898.01	1897.43	554.344	1322.68	964.917	718.525	286.18	1821.39	1741.65	537.385	1350.56	771.31	694.555	286.18	1953.01	1873.79	546.384	1467.85	780.308	718.404		398.18	35639.8	36058.5
7.33548	4081	7.33548	4152	7.33548	4019	7.33548	4073	7.33548	4050		286.08	2261.58	2486.87	763.4	1889.32	1173.97	950.375	286.08	2168.78	2184.19	672.689	1527.35	1126.48	875.745	286.08	1752.28	1939.66	549.839	1233.82	1064.72	740.794	286.08	1750.55	1763.9	533.137	1263.2	848.165	718.805	286.08	1950.51	1870.45	541.363	1357.25	856.392	739.533		398.08	33933.7	34806.6
7.35494	4122	7.35494	4232	7.35494	4116	7.35494	4021	7.35494	3964		285.98	2185.52	2486.49	756.919	1756.97	1271.77	971.586	285.98	2164.08	2238.35	666.747	1432.02	1235.79	904.023	285.98	1728.2	2006	545.334	1160.75	1163.6	772.312	285.98	1884.01	1825.23	528.889	1190.18	939.431	753.399	285.98	1912.97	1910.62	536.342	1267.11	946.884	769.31		397.98	31987.4	32396.5
7.3744	4022	7.3744	4181	7.3744	4034	7.3744	3939	7.3744	4063		285.88	2304.86	2518.01	750.438	1648.12	1368.71	1002.06	285.88	2161.65	2319.39	660.804	1352.04	1344.15	944.807	285.88	1937.43	2082.7	540.83	1099.4	1248	816.953	285.88	1831.51	1920.47	524.64	1127.8	1039.49	802.457	285.88	2133.51	1987.1	531.322	1192.13	1046.17	811.438		397.88	29209.2	29189.4
7.39387	4172	7.39387	3954	7.39387	3998	7.39387	3980	7.39387	4027		285.78	2233.51	2565.72	743.958	1556.33	1451.12	1046.19	285.78	2134.74	2413.81	654.862	1283.36	1436.47	1003.71	285.78	1991.17	2155.77	536.325	1046.89	1301.88	879.643	285.78	1862	2042.44	520.392	1073.56	1138.66	871.002	285.78	2030.9	2091.23	526.301	1128.51	1144.57	870.745		397.78	26129.6	25584.9
7.41333	4116	7.41333	4060	7.41333	4039	7.41333	4055	7.41333	4099		285.68	2302.39	2615.42	737.477	1477.28	1503.03	1110.06	285.68	2274.56	2508.64	648.92	1223.34	1495.06	1088.08	285.68	2190.41	2215.64	531.82	1001.14	1311.85	966.29	285.68	1970.02	2181.48	516.143	1025.71	1223.31	964.742	285.68	2100.98	2212.61	521.28	1073.52	1228.45	953.199		397.68	21534.3	21919.5
7.43279	4147	7.43279	4075	7.43279	3977	7.43279	4106	7.43279	4096		285.58	2387.91	2658.71	730.996	1408.09	1511.03	1201.58	285.58	2318.57	2596.22	642.977	1170.19	1505.12	1206.86	285.58	2188.89	2263.6	527.315	960.68	1274.16	1083.39	285.58	1993.65	2326.18	511.895	983.021	1277.45	1089.5	285.58	2267.23	2340.14	516.259	1025.21	1281.82	1065.63		397.58	18499.2	18444.3
7.45225	4016	7.45225	4052	7.45225	4016	7.45225	4066	7.45225	3957		285.48	2536.17	2699.33	724.515	1346.79	1471.38	1330.19	285.48	2369.61	2680.97	637.035	1122.68	1462.51	1369.85	285.48	2405.46	2313.26	522.811	924.472	1197.16	1237.25	285.48	2273.36	2467.28	507.646	944.605	1287.68	1250.29	285.48	2488.38	2466.09	511.238	982.208	1291.27	1215.09		397.48	15682.2	15315.5
7.47171	4184	7.47171	3957	7.47171	3950	7.47171	3865	7.47171	4075		285.38	2738.12	2754.56	718.034	1291.93	1392.39	1506.31	285.38	2798.94	2780.78	631.092	1079.87	1376.43	1586.66	285.38	2377.2	2384.36	518.306	891.74	1096.1	1433.13	285.38	2268.64	2603.62	503.398	909.778	1250.26	1450.38	285.38	2621.43	2592.18	506.217	943.498	1253.08	1408.04		397.38	13181.7	12619.1
7.49117	4058	7.49117	4025	7.49117	3963	7.49117	3996	7.49117	3979		285.28	2917.57	2848.39	711.554	1242.49	1289.35	1739.66	285.28	2916.87	2919.15	625.15	1041.07	1263.77	1864.61	285.28	2613.48	2494.39	513.801	861.934	986.397	1673.66	285.28	2534.32	2742.95	499.149	878.034	1173.5	1689.71	285.28	2905.76	2730.38	501.196	908.368	1175.55	1648.86		397.28	10615.6	10384.4
7.51063	4032	7.51063	3956	7.51063	3876	7.51063	3996	7.51063	3948		285.18	3196.15	3002.61	705.073	1197.65	1177.67	2037.44	285.18	3210.79	3115.47	619.208	1005.71	1141.55	2206.63	285.18	2997.9	2653.78	509.296	834.624	880.16	1957.59	285.18	2788.62	2895.63	494.901	848.962	1072.69	1963.78	285.18	3027.19	2896.35	496.175	876.272	1073.97	1938.45		397.18	8915.12	8596.77
7.5301	4030	7.5301	3917	7.5301	3826	7.5301	3846	7.5301	3906		285.08	3509.37	3230.93	698.592	1156.78	1069.46	2401.88	285.08	3524.15	3378.72	613.265	973.317	1023.17	2608.77	285.08	2970.15	2863.65	504.791	809.473	785.422	2278.34	285.08	3062.86	3066.51	490.652	822.222	963.248	2262.35	285.08	3282.26	3100.98	491.154	846.786	963.75	2272.76		397.08	7514.36	7207.81
7.54956	4094	7.54956	3989	7.54956	3903	7.54956	3816	7.54956	3916		284.98	3603.77	3535.43	692.111	1119.35	972.767	2827.54	284.98	3886.39	3704.06	607.323	943.527	917.522	3057.66	284.98	3502.73	3114.52	500.287	786.215	706.397	2622.48	284.98	3125.46	3250.12	486.404	797.538	857.298	2568.1	284.98	3616.08	3345.4	486.134	819.576	857.027	2641.06		396.98	6345.86	6155.11
7.56902	3913	7.56902	4038	7.56902	3902	7.56902	3908	7.56902	3878		284.88	4029.59	3904.74	685.631	1084.9	891.741	3299.35	284.88	4123.26	4071.24	601.381	915.996	829.187	3528.82	284.88	3568.69	3385.97	495.782	764.61	644.026	2968.9	284.88	3298.92	3429.13	482.156	774.657	762.812	2855.97	284.88	3678.98	3619	481.113	794.352	761.769	3025.1		396.88	5423.55	5370.92
7.58848	4011	7.58848	4072	7.58848	3801	7.58848	3856	7.58848	3932		284.78	4442.28	4311.64	679.15	1053.08	827.394	3789.47	284.78	4340.29	4442.47	595.438	890.457	759.287	3983.6	284.78	3554.29	3646.07	491.277	744.476	597.009	3287.14	284.78	3541.29	3574.52	477.907	753.38	684.018	3092.93	284.78	4010.61	3897.87	476.092	770.887	682.202	3396.97		396.78	4740.47	4792.27
7.60794	4025	7.60794	3952	7.60794	3916	7.60794	3836	7.60794	3793		284.68	4655.87	4712.16	672.669	1023.57	778.401	4255.53	284.68	4803.33	4763.32	589.496	866.674	706.357	4369.28	284.68	3588	3853.75	486.772	725.648	562.71	3538.94	284.68	3370.15	3650.99	473.659	733.53	621.903	3242.87	284.68	4111.12	4145.4	471.071	748.983	619.315	3719.24		396.68	4205.47	4364.82
7.6274	3994	7.6274	3929	7.6274	3957	7.6274	3872	7.6274	3930		284.58	4863.77	5046.5	666.188	996.101	742.126	4640.65	284.58	4696.96	4969.7	583.554	844.445	667.485	4624.88	284.58	3796.92	3966.12	482.268	707.986	538.078	3684.6	284.58	3250.08	3628.63	469.41	714.955	575.142	3277.35	284.58	4307.63	4316.46	466.05	728.471	571.782	3948.31		396.58	3942.76	4045.38
7.64686	3962	7.64686	3979	7.64686	3932	7.64686	3773	7.64686	3785		284.48	5036.66	5247.7	659.707	970.446	715.522	4881.15	284.48	4789.99	5006.68	577.611	823.602	639.302	4699	284.48	3708	3952.23	477.763	691.373	520.28	3696.1	284.48	3276.05	3496.84	465.162	697.523	541.107	3188.53	284.48	4159.61	4368.89	461.029	709.206	536.974	4044.77		396.48	3526.45	3801.11
7.66633	3992	7.66633	3877	7.66633	3846	7.66633	3694	7.66633	3809		284.38	5004.4	5262.89	653.227	946.394	695.744	4927.21	284.38	4644.67	4853.24	571.669	803.985	618.661	4573.93	284.38	3628.82	3806.44	473.258	675.693	507.02	3570.24	284.38	3049.01	3269.2	460.913	681.111	516.728	2993.19	284.38	4194.43	4279.93	456.008	691.053	511.823	3989.07		396.38	3298.84	3609.59
7.68579	3967	7.68579	3934	7.68579	3824	7.68579	3837	7.68579	3771		284.28	4943.43	5077.76	646.746	923.777	680.507	4766.97	284.28	4469.46	4532.73	565.727	785.468	603.042	4275.67	284.28	3674.58	3550.27	468.753	660.859	496.639	3330.28	284.28	2932.32	2975.74	456.665	665.62	499.182	2724.27	284.28	4026.74	4056.6	450.987	673.903	493.504	3791.17		396.28	3041.99	3454.64
7.70525	3968	7.70525	3874	7.70525	3813	7.70525	3772	7.70525	3882		284.18	4667.55	4723.77	640.265	902.445	668.15	4433.7	284.18	4129.06	4098.48	559.784	767.937	590.605	3859.51	284.18	3224.32	3220.91	464.249	646.787	488.029	3014.59	284.18	2890.62	2649.93	452.417	650.962	486.178	2417.62	284.18	3803.81	3730.93	445.966	657.658	479.728	3485.48		396.18	2784.31	3325.98
7.72471	3935	7.72471	4021	7.72471	3763	7.72471	3790	7.72471	3826		284.08	4305.53	4259.69	633.784	882.266	657.564	3987.43	284.08	3865.26	3609.52	553.842	751.292	580.125	3385.78	284.08	3076.51	2856.99	459.744	633.405	480.5	2662.58	284.08	2414.73	2320.28	448.168	637.055	476.054	2103.51	284.08	3289.81	3344.93	440.945	642.232	468.831	3115.76		396.08	2910.87	3216.81
7.74417	3898	7.74417	3887	7.74417	3744	7.74417	3722	7.74417	3876		283.98	3960.59	3746.89	627.303	863.129	648.06	3490.31	283.98	3642	3115.18	547.9	735.449	570.842	2904.69	283.98	2679.74	2490.56	455.239	620.651	473.646	2306.74	283.98	2253.63	2007.86	443.92	623.833	467.701	1804.17	283.98	2978.77	2937.72	435.925	627.549	459.706	2722.31		395.98	2677.64	3121.41
7.76363	3749	7.76363	3854	7.76363	3728	7.76363	3682	7.76363	3776		283.88	3720.99	3234.51	620.823	844.924	639.23	2992.01	283.88	3112.15	2650.28	541.957	720.325	562.302	2451.57	283.88	2418.43	2144.43	450.734	608.464	467.233	1970.2	283.88	1856.62	1726.16	439.671	611.228	460.428	1533.84	283.88	2800.19	2539.43	430.904	613.536	451.661	2336.04		395.88	2371.73	3037.97
7.7831	3916	7.7831	3806	7.7831	3739	7.7831	3737	7.7831	3782		283.78	3162.16	2757.24	614.342	827.565	630.841	2527.52	283.78	2660.69	2236.91	536.015	705.854	554.251	2048.84	283.78	2187.96	1833.54	446.23	596.795	461.13	1668.08	283.78	1760.15	1482.74	435.423	599.188	453.83	1300.57	283.78	2237.59	2171.24	425.883	600.137	444.29	1978.57		395.78	2309.34	2964.7
7.80256	3795	7.80256	3818	7.80256	3701	7.80256	3703	7.80256	3706		283.68	2664	2336.12	607.861	810.975	622.761	2118.11	283.68	2234.68	1886.05	530.073	691.977	546.542	1707.67	283.68	1797	1565.78	441.725	585.599	455.258	1408.37	283.68	1506.64	1279.99	431.174	587.663	447.673	1107.01	283.68	2196.01	1845.96	420.862	587.295	437.361	1663.03		395.68	2389.94	2899.31
7.82202	3819	7.82202	3861	7.82202	3781	7.82202	3720	7.82202	3661		283.58	2251.49	1981.02	601.38	795.082	614.913	1773.79	283.58	1950.34	1599.93	524.13	678.64	539.088	1430.47	283.58	1574.22	1343.4	437.22	574.836	449.568	1193.44	283.58	1319.11	1116.38	426.926	576.609	441.826	951.798	283.58	1824.54	1569.54	415.841	574.965	430.741	1395.52		395.58	2324.62	2840.19
7.84148	3781	7.84148	3790	7.84148	3666	7.84148	3645	7.84148	3662		283.48	1976.45	1693.15	594.9	779.827	607.248	1495.87	283.48	1698.68	1374.53	518.188	665.798	531.836	1213.27	283.48	1491.47	1164.47	432.715	564.471	444.028	1021.4	283.48	1182.38	987.795	422.678	565.988	436.211	830.951	283.48	1678.77	1342.52	410.82	563.104	424.354	1176.7		395.48	2253.07	2786.95
7.86094	3824	7.86094	3815	7.86094	3744	7.86094	3645	7.86094	3762		283.38	1650.99	1467.22	588.419	765.149	599.731	1279.18	283.38	1502.59	1201.64	512.246	653.403	524.749	1047.98	283.38	1206.2	1024.11	428.211	554.469	438.611	887.449	283.38	985.624	888.6	418.429	555.762	430.778	738.918	283.38	1297.55	1161.28	405.799	551.669	418.148	1003.06		395.38	2230.35	2738.85
7.8804	3792	7.8804	3695	7.8804	3672	7.8804	3731	7.8804	3686		283.28	1351.15	1294.5	581.938	751.002	592.338	1115.04	283.28	1178.07	1071.58	506.303	641.421	517.798	924.967	283.28	946.22	916.127	423.706	544.801	433.298	785.44	283.28	806.767	812.907	414.181	545.9	425.493	669.876	283.28	1020.22	1019.96	400.778	540.629	412.091	868.802		395.28	2264.99	2695.15
7.89986	3855	7.89986	3739	7.89986	3665	7.89986	3726	7.89986	3690		283.18	1237.71	1164.66	575.457	737.339	585.05	993.184	283.18	989.066	974.525	500.361	629.816	510.963	834.468	283.18	850.164	833.95	419.201	535.441	428.076	708.836	283.18	809.713	755.162	409.932	536.373	420.332	618.321	283.18	980.935	911.53	395.757	529.951	406.158	766.937		395.18	2247.51	2655.13
7.91933	3859	7.91933	3759	7.91933	3584	7.91933	3622	7.91933	3633		283.08	1083.1	1067.6	568.976	724.123	577.851	903.579	283.08	892.612	901.785	494.419	618.557	504.227	767.837	283.08	626.089	771.451	414.696	526.365	422.93	651.549	283.08	627.642	710.621	405.684	527.155	415.276	579.557	283.08	789.308	828.924	390.737	519.607	400.329	690.461		395.08	2235.43	2618.53
7.93879	3822	7.93879	3703	7.93879	3603	7.93879	3672	7.93879	3709		282.98	802.209	994.531	562.496	711.318	570.729	837.475	282.98	734.549	846.318	488.476	607.62	497.577	718.074	282.98	601.386	723.435	410.192	517.554	417.85	608.414	282.98	511.005	675.531	401.435	518.224	410.31	549.867	282.98	707.471	765.813	385.716	509.573	394.59	633.082		394.98	2326.89	2584.98
7.95825	3835	7.95825	3791	7.95825	3628	7.95825	3723	7.95825	3639		282.88	796.044	938.369	556.015	698.889	563.673	787.836	282.88	701.933	802.774	482.534	596.976	490.999	679.867	282.88	531.839	685.749	405.687	508.984	412.828	575.311	282.88	502.695	647.061	397.187	509.557	405.42	526.458	282.88	648.642	716.896	380.695	499.823	388.928	589.534		394.88	2197.29	2553.77
7.97771	3774	7.97771	3710	7.97771	3718	7.97771	3689	7.97771	3684		282.78	703.721	893.88	549.534	686.807	556.675	749.466	282.78	586.065	767.386	476.592	586.603	484.485	649.482	282.78	573.313	655.327	401.182	500.639	407.856	549.196	282.78	457.461	623.224	392.938	501.134	400.597	507.37	282.78	540.555	678.094	375.674	490.337	383.333	555.773		394.78	2174.11	2525.38
7.99717	3757	7.99717	3614	7.99717	3575	7.99717	3544	7.99717	3725		282.68	683.01	857.365	543.053	675.047	549.727	718.697	282.68	560.498	737.591	470.649	576.482	478.026	624.381	282.68	431.953	629.976	396.677	492.504	402.928	527.898	282.68	506.094	602.653	388.69	492.938	395.831	491.263	282.68	454.919	646.393	370.653	481.096	377.794	528.809		394.68	2190.03	2499.21
8.01663	3701	8.01663	3652	8.01663	3588	8.01663	3594	8.01663	3673		282.58	625.295	826.332	536.572	663.585	542.824	693.069	282.58	452.461	711.707	464.707	566.593	471.616	602.912	282.58	363.929	608.194	392.173	484.563	398.039	509.937	282.58	373.341	584.439	384.442	484.954	391.116	477.252	282.58	496.411	619.669	365.632	472.082	372.306	506.544		394.58	2132.1	2474.91
8.03609	3739	8.03609	3715	8.03609	3655	8.03609	3613	8.03609	3654		282.48	520.072	799.167	530.092	652.399	535.958	670.993	282.48	447.379	688.663	458.765	556.922	465.249	584.022	282.48	430.901	588.986	387.668	476.803	393.184	494.334	282.48	375.714	567.99	380.193	477.167	386.444	464.765	282.48	379.918	596.482	360.611	463.281	366.863	487.561		394.48	2188.61	2452.55
8.05556	3741	8.05556	3703	8.05556	3546	8.05556	3521	8.05556	3548		282.38	540.972	774.818	523.611	641.468	529.127	651.444	282.38	505.991	667.758	452.822	547.449	458.919	567.033	282.38	384.782	571.686	383.163	469.21	388.359	480.442	282.38	335.638	552.905	375.945	469.562	381.811	453.421	282.38	423.755	575.863	355.59	454.676	361.457	470.91		394.38	2204.33	2431.56
8.07502	3679	8.07502	3669	8.07502	3523	8.07502	3511	8.07502	3625		282.28	530.44	752.625	517.13	630.774	522.327	633.784	282.28	432.303	648.544	446.88	538.163	452.623	551.517	282.28	343.278	555.865	378.658	461.775	383.562	467.846	282.28	373.977	538.925	371.696	462.127	377.213	442.978	282.28	437.737	557.185	350.57	446.255	356.086	455.984		394.28	2009.59	2411.94
8.09448	3744	8.09448	3698	8.09448	3557	8.09448	3667	8.09448	3546		282.18	474.044	732.149	510.649	620.302	515.553	617.592	282.18	454.187	630.713	440.938	529.051	446.357	537.181	282.18	303.112	541.234	374.154	454.486	378.788	456.268	282.18	314.945	525.864	367.448	454.852	372.644	433.264	282.18	348.455	540.03	345.549	438.004	350.745	442.378		394.18	2093.54	2394.26
8.11394	3594	8.11394	3652	8.11394	3586	8.11394	3543	8.11394	3560		282.08	467.337	713.086	504.169	610.036	508.803	602.585	282.08	326.791	614.046	434.995	520.1	440.117	523.819	282.08	303.008	527.588	369.649	447.334	374.035	445.517	282.08	301.38	513.587	363.199	447.725	368.103	424.158	282.08	285.91	524.112	340.528	429.914	345.431	429.822		394.08	2050.78	2377.49
8.1334	3683	8.1334	3623	8.1334	3431	8.1334	3538	8.1334	3530		281.98	351.231	695.223	497.688	599.962	502.074	588.562	281.98	345.197	598.377	429.053	511.301	433.901	511.28	281.98	307.012	514.782	365.144	440.311	369.302	435.458	281.98	351.272	501.991	358.951	440.739	363.585	415.569	281.98	297.598	509.231	335.507	421.974	340.141	418.129		393.98	1968.52	2361.94
8.15286	3632	8.15286	3638	8.15286	3521	8.15286	3450	8.15286	3509		281.88	347.036	678.383	491.207	590.067	495.365	575.365	281.88	327.734	583.568	423.111	502.643	427.706	499.441	281.88	272.002	502.696	360.639	433.407	364.586	425.982	281.88	292.002	490.988	354.702	433.882	359.089	407.421	281.88	334.855	495.23	330.486	414.174	334.872	407.156		393.88	1990.88	2347.64
8.17233	3627	8.17233	3688	8.17233	3483	8.17233	3503	8.17233	3482		281.78	394.657	662.439	484.726	580.34	488.673	562.879	281.78	346.748	569.516	417.168	494.116	421.53	488.206	281.78	253.216	491.243	356.135	426.615	359.885	417.011	281.78	285.623	480.511	350.454	427.148	354.612	399.659	281.78	274.947	481.997	325.465	406.505	329.623	396.8		393.78	2109.15	2334.17
8.19179	3605	8.19179	3557	8.19179	3421	8.19179	3401	8.19179	3589		281.68	339.573	647.28	478.245	570.769	481.996	551.005	281.68	364.165	556.13	411.226	485.713	415.372	477.497	281.68	308.84	480.346	351.63	419.93	355.199	408.477	281.68	253.675	470.501	346.205	420.529	350.152	392.232	281.68	271.021	469.437	320.444	398.959	324.391	386.975		393.68	2070.83	2321.13
8.21125	3672	8.21125	3608	8.21125	3468	8.21125	3438	8.21125	3420		281.58	356.448	632.815	471.765	561.345	475.334	539.665	281.58	336.008	543.333	405.284	477.426	409.229	467.246	281.58	240.279	469.944	347.125	413.344	350.526	400.325	281.58	271.018	460.91	341.957	414.017	345.708	385.099	281.58	287.448	457.471	315.423	391.529	319.174	377.615		393.58	1847.96	2308.99
8.23071	3645	8.23071	3612	8.23071	3594	8.23071	3450	8.23071	3413		281.48	344.331	618.967	465.284	552.06	468.685	528.791	281.48	292.644	531.064	399.341	469.248	403.1	457.398	281.48	185.915	459.985	342.62	406.851	345.864	392.51	281.48	266.186	451.696	337.709	407.608	341.278	378.228	281.48	245.796	446.036	310.402	384.208	313.972	368.661		393.48	2077.28	2298.29
8.25017	3524	8.25017	3480	8.25017	3398	8.25017	3669	8.25017	3409		281.38	345.197	605.668	458.803	542.903	462.047	518.323	281.38	282.154	519.261	393.399	461.172	396.984	447.903	281.38	227.697	450.418	338.115	400.446	341.213	384.99	281.38	208.902	442.818	333.46	401.293	336.861	371.585	281.38	261.074	435.072	305.382	376.989	308.782	360.064		393.38	2126.53	2287.47
8.26963	3718	8.26963	3622	8.26963	3438	8.26963	3535	8.26963	3483		281.28	316.564	592.86	452.322	533.868	455.42	508.216	281.28	343.7	507.88	387.457	453.192	390.88	438.722	281.28	230.407	441.206	333.611	394.124	336.571	377.733	281.28	260.826	434.246	329.212	395.068	332.455	365.146	281.28	256.189	424.531	300.361	369.866	303.604	351.782		393.28	1870.15	2277.09
8.28909	3650	8.28909	3470	8.28909	3491	8.28909	3526	8.28909	3350		281.18	354.333	580.494	445.841	524.947	448.802	498.428	281.18	332.504	496.877	381.514	445.302	384.786	429.818	281.18	240.525	432.314	329.106	387.88	331.938	370.708	281.18	251.091	425.951	324.963	388.929	328.06	358.888	281.18	273.354	414.372	295.34	362.834	298.437	343.78		393.18	1884.84	2268.12
8.30856	3592	8.30856	3580	8.30856	3502	8.30856	3504	8.30856	3441		281.08	350.141	568.527	439.361	516.134	442.193	488.921	281.08	298.64	486.216	375.572	437.497	378.702	421.161	281.08	292.108	423.711	324.601	381.709	327.314	363.891	281.08	275.378	417.908	320.715	382.869	323.675	352.793	281.08	287.325	404.558	290.319	355.888	293.279	336.028		393.08	1978.51	2259.62
8.32802	3565	8.32802	3501	8.32802	3410	8.32802	3413	8.32802	3505		280.98	297.06	556.923	432.88	507.423	435.592	479.667	280.98	340.49	475.866	369.63	429.772	372.628	412.725	280.98	226.944	415.373	320.096	375.609	322.697	357.26	280.98	239.022	410.096	316.466	376.886	319.299	346.844	280.98	300.698	395.057	285.298	349.024	288.13	328.498		392.98	1963.38	2251.28
8.34748	3621	8.34748	3539	8.34748	3420	8.34748	3397	8.34748	3334		280.88	319.211	545.645	426.399	498.807	428.999	470.637	280.88	337.784	465.797	363.687	422.123	366.561	404.487	280.88	275.606	407.272	315.592	369.573	318.086	350.796	280.88	245.404	402.493	312.218	370.973	314.93	341.025	280.88	263.24	385.838	280.277	342.235	282.99	321.167		392.88	1899.7	2243.43
8.36694	3476	8.36694	3416	8.36694	3418	8.36694	3433	8.36694	3320		280.78	321.08	534.665	419.918	490.281	422.413	461.808	280.78	286.695	455.983	357.745	414.546	360.502	396.425	280.78	217.986	399.39	311.087	363.601	313.482	344.481	280.78	244.126	395.083	307.969	365.128	310.57	335.324	280.78	266.404	376.878	275.256	335.519	277.856	314.015		392.78	1913.58	2236.22
8.3864	3499	8.3864	3586	8.3864	3305	8.3864	3435	8.3864	3405		280.68	334.456	523.957	413.438	481.841	415.833	453.159	280.68	301.411	446.404	351.803	407.036	354.45	388.524	280.68	201.422	391.707	306.582	357.687	308.884	338.301	280.68	253.203	387.85	303.721	359.347	306.216	329.729	280.68	226.847	368.154	270.235	328.871	272.73	307.024		392.68	1897.62	2229.34
8.40586	3582	8.40586	3596	8.40586	3452	8.40586	3435	8.40586	3304		280.58	369.662	513.499	406.957	473.48	409.258	444.674	280.58	301.404	437.039	345.86	399.59	348.404	380.766	280.58	210.198	384.207	302.077	351.828	304.291	332.243	280.58	214.234	380.78	299.473	353.627	301.868	324.23	280.58	239.918	359.647	265.214	322.288	267.61	300.178		392.58	2032.77	2222.88
8.42532	3507	8.42532	3459	8.42532	3252	8.42532	3399	8.42532	3365		280.48	309.531	503.27	400.476	465.197	402.689	436.336	280.48	323.864	427.873	339.918	392.204	342.364	373.139	280.48	224.746	376.877	297.573	346.023	299.703	326.296	280.48	272.836	373.862	295.224	347.965	297.526	318.82	280.48	183.265	351.339	260.193	315.767	262.495	293.464		392.48	1946.59	2216.3
8.44479	3557	8.44479	3450	8.44479	3299	8.44479	3369	8.44479	3261		280.38	309.026	493.25	393.995	456.985	396.125	428.13	280.38	280.768	418.886	333.976	384.876	336.33	365.631	280.38	216.263	369.701	293.068	340.268	295.119	320.449	280.38	186.949	367.082	290.976	342.357	293.189	313.488	280.38	234.438	343.213	255.173	309.303	257.386	286.869		392.38	2042.13	2210.33
8.46425	3462	8.46425	3486	8.46425	3381	8.46425	3311	8.46425	3357		280.28	305.259	483.424	387.514	448.842	389.566	420.045	280.28	266.945	410.066	328.033	377.602	330.301	358.23	280.28	231.12	362.668	288.563	334.561	290.54	314.693	280.28	229.861	360.432	286.727	336.8	288.858	308.229	280.28	211.134	335.256	250.152	302.895	252.282	280.382		392.28	1845.58	2204.33
8.48371	3516	8.48371	3566	8.48371	3370	8.48371	3389	8.48371	3284		280.18	347.468	473.777	381.034	440.764	383.011	412.07	280.18	279.206	401.4	322.091	370.379	324.276	350.926	280.18	246.15	355.768	284.058	328.899	285.965	309.021	280.18	255.27	353.901	282.479	331.293	284.53	303.036	280.18	234.489	327.455	245.131	296.54	247.182	273.994		392.18	1991.51	2199.27
8.50317	3486	8.50317	3419	8.50317	3278	8.50317	3384	8.50317	3317		280.08	299.678	464.296	374.553	432.747	376.46	404.195	280.08	268.807	392.877	316.148	363.205	318.256	343.713	280.08	215.428	348.99	279.554	323.279	281.394	303.424	280.08	273.139	347.483	278.231	325.833	280.208	297.903	280.08	239.938	319.798	240.11	290.234	242.087	267.696		392.08	2021.61	2193.97
8.52263	3510	8.52263	3442	8.52263	3316	8.52263	3330	8.52263	3305		279.98	359.93	454.968	368.072	424.788	369.912	396.412	279.98	345.394	384.487	310.206	356.079	312.24	336.581	279.98	170.508	342.327	275.049	317.702	276.826	297.898	279.98	262.432	341.168	273.982	320.417	275.889	292.826	279.98	224.521	312.275	235.089	283.976	236.996	261.481
8.54209	3515	8.54209	3415	8.54209	3344	8.54209	3139	8.54209	3322		279.88	322.64	445.783	361.591	416.885	363.368	388.712	279.88	302.148	376.219	304.264	348.995	306.227	329.524	279.88	216.667	335.77	270.544	312.162	272.261	292.435	279.88	229.878	334.951	269.734	315.044	271.574	287.8	279.88	229.22	304.876	230.068	277.763	231.908	255.341
8.56156	3447	8.56156	3439	8.56156	3327	8.56156	3266	8.56156	3331		279.78	271.635	436.73	355.111	409.035	356.827	381.089	279.78	273.176	368.066	298.321	341.954	300.219	322.536	279.78	173.754	329.311	266.039	306.66	267.699	287.031	279.78	261.815	328.823	265.485	309.71	267.262	282.821	279.78	243.736	297.593	225.047	271.593	226.824	249.27
8.58102	3406	8.58102	3373	8.58102	3244	8.58102	3285	8.58102	3256		279.68	312.19	427.8	348.63	401.235	350.289	373.536	279.68	321.446	360.019	292.379	334.953	294.213	315.611	279.68	220.403	322.945	261.535	301.193	263.14	281.681	279.68	270.256	322.781	261.237	304.416	262.953	277.885	279.68	236.242	290.417	220.026	265.464	221.743	243.263
8.60048	3447	8.60048	3365	8.60048	3310	8.60048	3359	8.60048	3270		279.58	351.048	418.986	342.149	393.482	343.754	366.047	279.58	249.641	352.072	286.437	327.989	288.211	308.745	279.58	240.748	316.665	257.03	295.76	258.583	276.381	279.58	237.857	316.818	256.988	299.157	258.648	272.989	279.58	206.016	283.343	215.006	259.373	216.665	237.315
8.61994	3477	8.61994	3350	8.61994	3251	8.61994	3363	8.61994	3249		279.48	287.583	410.28	335.668	385.776	337.222	358.619	279.48	223.753	344.218	280.494	321.063	282.212	301.933	279.48	204.095	310.465	252.525	290.36	254.029	271.127	279.48	200.808	310.93	252.74	293.934	254.345	268.131	279.48	236.666	276.363	209.985	253.321	211.59	231.421
8.6394	3486	8.6394	3406	8.6394	3208	8.6394	3266	8.6394	3245		279.38	287.105	401.674	329.187	378.112	330.692	351.245	279.38	224.444	336.451	274.552	314.17	276.215	295.17	279.38	169.748	304.341	248.02	284.989	249.478	265.915	279.38	216.786	305.112	248.491	288.744	250.045	263.306	279.38	220.877	269.471	204.964	247.303	206.517	225.577
8.65886	3515	8.65886	3331	8.65886	3242	8.65886	3309	8.65886	3265		279.28	281.114	393.163	322.707	370.49	324.164	343.923	279.28	278.071	328.765	268.61	307.311	270.22	288.453	279.28	199.185	298.288	243.516	279.648	244.928	260.742	279.28	208.389	299.36	244.243	283.586	245.747	258.512	279.28	212.634	262.661	199.943	241.32	201.447	219.779
8.67832	3340	8.67832	3339	8.67832	3171	8.67832	3225	8.67832	3305		279.18	232.53	384.741	316.226	362.907	317.638	336.647	279.18	248.847	321.155	262.667	300.483	264.229	281.779	279.18	172.86	292.301	239.011	274.335	240.381	255.606	279.18	208.12	293.67	239.994	278.459	241.452	253.748	279.18	178.266	255.929	194.922	235.369	196.379	214.024
8.69779	3476	8.69779	3243	8.69779	3267	8.69779	3216	8.69779	3103		279.08	309.745	376.402	309.745	355.361	311.115	329.415	279.08	256.725	313.618	256.725	293.684	258.239	275.144	279.08	234.506	286.376	234.506	269.049	235.835	250.504	279.08	235.746	288.039	235.746	273.36	237.159	249.012	279.08	189.901	249.27	189.901	229.449	191.314	208.309
8.71725	3420	8.71725	3352	8.71725	3348	8.71725	3241	8.71725	3194
8.73671	3476	8.73671	3304	8.73671	3296	8.73671	3260	8.73671	3204
8.75617	3400	8.75617	3339	8.75617	3182	8.75617	3138	8.75617	3104
8.77563	3420	8.77563	3288	8.77563	3173	8.77563	3066	8.77563	3222
8.79509	3352	8.79509	3168	8.79509	3183	8.79509	3115	8.79509	3121
8.81456	3445	8.81456	3324	8.81456	3334	8.81456	3152	8.81456	3135
8.83402	3385	8.83402	3255	8.83402	3193	8.83402	3174	8.83402	3200
8.85348	3384	8.85348	3166	8.85348	3185	8.85348	3173	8.85348	3217
8.87294	3300	8.87294	3292	8.87294	3188	8.87294	3206	8.87294	3057
8.8924	3268	8.8924	3344	8.8924	3142	8.8924	3220	8.8924	3222
8.91186	3253	8.91186	3298	8.91186	3240	8.91186	3163	8.91186	3120
8.93132	3297	8.93132	3236	8.93132	3033	8.93132	3080	8.93132	3142
8.95079	3348	8.95079	3178	8.95079	3194	8.95079	3142	8.95079	3085
8.97025	3246	8.97025	3267	8.97025	3048	8.97025	2977	8.97025	2988
8.98971	3236	8.98971	3220	8.98971	3077	8.98971	3023	8.98971	3107
9.00917	3261	9.00917	3223	9.00917	3110	9.00917	3067	9.00917	3017
9.02863	3286	9.02863	3198	9.02863	3187	9.02863	3045	9.02863	3023
9.04809	3232	9.04809	3234	9.04809	3141	9.04809	2982	9.04809	3071
9.06755	3149	9.06755	3218	9.06755	3037	9.06755	3092	9.06755	3181
9.08702	3151	9.08702	3146	9.08702	3106	9.08702	2969	9.08702	3085
9.10648	3254	9.10648	3289	9.10648	3009	9.10648	3123	9.10648	3037
9.12594	3256	9.12594	3152	9.12594	3056	9.12594	3022	9.12594	2975
9.1454	3234	9.1454	3133	9.1454	3023	9.1454	2835	9.1454	3046
9.16486	3184	9.16486	3123	9.16486	2978	9.16486	2966	9.16486	3009
9.18432	3235	9.18432	3124	9.18432	2990	9.18432	3022	9.18432	2948
9.20379	3364	9.20379	3164	9.20379	3045	9.20379	2930	9.20379	3028
9.22325	3279	9.22325	3126	9.22325	3063	9.22325	2931	9.22325	2995
9.24271	3215	9.24271	3002	9.24271	3016	9.24271	2987	9.24271	2975
9.26217	3043	9.26217	3133	9.26217	2959	9.26217	2933	9.26217	3084
9.28163	3233	9.28163	3217	9.28163	3043	9.28163	2910	9.28163	3039
9.30109	3130	9.30109	3184	9.30109	3048	9.30109	2927	9.30109	3021
9.32055	3341	9.32055	3156	9.32055	2970	9.32055	2968	9.32055	3068
9.34002	3164	9.34002	3141	9.34002	2892	9.34002	2899	9.34002	3012
9.35948	3144	9.35948	3055	9.35948	2937	9.35948	2956	9.35948	2973
9.37894	3254	9.37894	3012	9.37894	2912	9.37894	2879	9.37894	2839
9.3984	3228	9.3984	3035	9.3984	3037	9.3984	2962	9.3984	2906
9.41786	3091	9.41786	3130	9.41786	2859	9.41786	2949	9.41786	2904
9.43732	3183	9.43732	3043	9.43732	2880	9.43732	3000	9.43732	2922
9.45678	3103	9.45678	3048	9.45678	2895	9.45678	2878	9.45678	2976
9.47625	3117	9.47625	3048	9.47625	2926	9.47625	2857	9.47625	2937
9.49571	3138	9.49571	3027	9.49571	2967	9.49571	2922	9.49571	2971
9.51517	3172	9.51517	3058	9.51517	2859	9.51517	2854	9.51517	2909
9.53463	3137	9.53463	3080	9.53463	2838	9.53463	2865	9.53463	2975
9.55409	3111	9.55409	3054	9.55409	2935	9.55409	2901	9.55409	2756
9.57355	3218	9.57355	2948	9.57355	2846	9.57355	2805	9.57355	2829
9.59302	3132	9.59302	3078	9.59302	2899	9.59302	2794	9.59302	2767
9.61248	3133	9.61248	3016	9.61248	2888	9.61248	2815	9.61248	2919
9.63194	3175	9.63194	2952	9.63194	2871	9.63194	2860	9.63194	2768
9.6514	3061	9.6514	2883	9.6514	2902	9.6514	2862	9.6514	2817
9.67086	3124	9.67086	2960	9.67086	2912	9.67086	2818	9.67086	2908
9.69032	3144	9.69032	2911	9.69032	2785	9.69032	2793	9.69032	2782
9.70978	2988	9.70978	3104	9.70978	2780	9.70978	2949	9.70978	2744
9.72925	3002	9.72925	3073	9.72925	2841	9.72925	2837	9.72925	2777
9.74871	3153	9.74871	2950	9.74871	2719	9.74871	2816	9.74871	2863
9.76817	3195	9.76817	2915	9.76817	2829	9.76817	2752	9.76817	2867
9.78763	3193	9.78763	2965	9.78763	2892	9.78763	2655	9.78763	2847
9.80709	3070	9.80709	2939	9.80709	2801	9.80709	2795	9.80709	2767
9.82655	3061	9.82655	3025	9.82655	2840	9.82655	2785	9.82655	2766
9.84601	3092	9.84601	2895	9.84601	2885	9.84601	2800	9.84601	2648
9.86548	3025	9.86548	2970	9.86548	2847	9.86548	2873	9.86548	2686
9.88494	3029	9.88494	2916	9.88494	2880	9.88494	2964	9.88494	2739
9.9044	3070	9.9044	2969	9.9044	2766	9.9044	2732	9.9044	2700
9.92386	2992	9.92386	2930	9.92386	2862	9.92386	2794	9.92386	2689
9.94332	3021	9.94332	2871	9.94332	2868	9.94332	2725	9.94332	2695
9.96278	3060	9.96278	2951	9.96278	2748	9.96278	2830	9.96278	2777
9.98225	3013	9.98225	2904	9.98225	2742	9.98225	2731	9.98225	2726
10.0017	3082	10.0017	2985	10.0017	2842	10.0017	2713	10.0017	2638
10.0212	3123	10.0212	2860	10.0212	2684	10.0212	2777	10.0212	2745
10.0406	3089	10.0406	3004	10.0406	2733	10.0406	2739	10.0406	2713
10.0601	3066	10.0601	2862	10.0601	2692	10.0601	2696	10.0601	2860
10.0796	3019	10.0796	2996	10.0796	2787	10.0796	2754	10.0796	2747
10.099	3022	10.099	2974	10.099	2962	10.099	2695	10.099	2854
10.1185	3058	10.1185	2918	10.1185	2767	10.1185	2810	10.1185	2739
10.1379	3055	10.1379	2931	10.1379	2799	10.1379	2779	10.1379	2848
10.1574	3179	10.1574	2971	10.1574	2702	10.1574	2803	10.1574	2762
10.1769	2972	10.1769	2929	10.1769	2799	10.1769	2723	10.1769	2748
10.1963	3008	10.1963	2873	10.1963	2822	10.1963	2758	10.1963	2617
10.2158	3023	10.2158	2879	10.2158	2716	10.2158	2676	10.2158	2648
10.2352	3077	10.2352	2910	10.2352	2705	10.2352	2759	10.2352	2559
10.2547	2972	10.2547	2949	10.2547	2832	10.2547	2729	10.2547	2680
10.2742	3012	10.2742	2868	10.2742	2716	10.2742	2689	10.2742	2678
10.2936	3067	10.2936	2933	10.2936	2729	10.2936	2705	10.2936	2717
10.3131	3049	10.3131	2981	10.3131	2756	10.3131	2690	10.3131	2810
10.3326	3011	10.3326	2841	10.3326	2759	10.3326	2793	10.3326	2741
10.352	3052	10.352	2881	10.352	2747	10.352	2750	10.352	2658
10.3715	2986	10.3715	2914	10.3715	2725	10.3715	2665	10.3715	2742
10.3909	3106	10.3909	2949	10.3909	2771	10.3909	2798	10.3909	2708
10.4104	3048	10.4104	2830	10.4104	2678	10.4104	2807	10.4104	2653
10.4299	3087	10.4299	2938	10.4299	2799	10.4299	2631	10.4299	2690
10.4493	3055	10.4493	2984	10.4493	2639	10.4493	2704	10.4493	2679
10.4688	3059	10.4688	2902	10.4688	2806	10.4688	2661	10.4688	2728
10.4882	3112	10.4882	2892	10.4882	2686	10.4882	2768	10.4882	2550
10.5077	3044	10.5077	2798	10.5077	2732	10.5077	2720	10.5077	2670
10.5272	3030	10.5272	3002	10.5272	2773	10.5272	2747	10.5272	2663
10.5466	2935	10.5466	3008	10.5466	2719	10.5466	2705	10.5466	2676
10.5661	3109	10.5661	2952	10.5661	2760	10.5661	2732	10.5661	2608
10.5856	3053	10.5856	3002	10.5856	2720	10.5856	2751	10.5856	2681
10.605	3055	10.605	2886	10.605	2681	10.605	2782	10.605	2704
10.6245	3108	10.6245	2913	10.6245	2843	10.6245	2615	10.6245	2594
10.6439	2981	10.6439	2947	10.6439	2764	10.6439	2709	10.6439	2738
10.6634	3123	10.6634	2916	10.6634	2803	10.6634	2687	10.6634	2729
10.6829	3070	10.6829	2993	10.6829	2778	10.6829	2660	10.6829	2751
10.7023	3107	10.7023	3010	10.7023	2660	10.7023	2603	10.7023	2699
10.7218	3162	10.7218	2963	10.7218	2746	10.7218	2595	10.7218	2616
10.7412	3113	10.7412	2907	10.7412	2682	10.7412	2788	10.7412	2765
10.7607	3074	10.7607	2955	10.7607	2826	10.7607	2725	10.7607	2648
10.7802	3138	10.7802	2910	10.7802	2713	10.7802	2758	10.7802	2692
10.7996	3103	10.7996	2854	10.7996	2739	10.7996	2704	10.7996	2582
10.8191	2986	10.8191	2933	10.8191	2625	10.8191	2703	10.8191	2659
10.8386	3087	10.8386	2981	10.8386	2710	10.8386	2688	10.8386	2591
10.858	3103	10.858	2998	10.858	2813	10.858	2711	10.858	2626
10.8775	3098	10.8775	2930	10.8775	2724	10.8775	2748	10.8775	2737
10.8969	2986	10.8969	2985	10.8969	2776	10.8969	2687	10.8969	2695
10.9164	3128	10.9164	2927	10.9164	2720	10.9164	2755	10.9164	2754
10.9359	3103	10.9359	3016	10.9359	2673	10.9359	2787	10.9359	2679
10.9553	3072	10.9553	3034	10.9553	2788	10.9553	2717	10.9553	2691
10.9748	3087	10.9748	2866	10.9748	2788	10.9748	2846	10.9748	2731
10.9942	3061	10.9942	2940	10.9942	2707	10.9942	2727	10.9942	2789
11.0137	3058	11.0137	2975	11.0137	2706	11.0137	2746	11.0137	2700
11.0332	3135	11.0332	2993	11.0332	2724	11.0332	2807	11.0332	2626
11.0526	3020	11.0526	2975	11.0526	2756	11.0526	2670	11.0526	2751
11.0721	3168	11.0721	2967	11.0721	2823	11.0721	2771	11.0721	2668
11.0916	3071	11.0916	2932	11.0916	2759	11.0916	2755	11.0916	2685
11.111	3159	11.111	2924	11.111	2716	11.111	2752	11.111	2629
11.1305	3040	11.1305	2946	11.1305	2790	11.1305	2760	11.1305	2681
11.1499	3030	11.1499	3062	11.1499	2759	11.1499	2775	11.1499	2638
11.1694	3074	11.1694	2953	11.1694	2746	11.1694	2783	11.1694	2665
11.1889	3092	11.1889	3015	11.1889	2775	11.1889	2730	11.1889	2635
11.2083	3164	11.2083	2950	11.2083	2690	11.2083	2825	11.2083	2601
11.2278	3215	11.2278	3013	11.2278	2795	11.2278	2772	11.2278	2717
11.2472	3148	11.2472	2907	11.2472	2807	11.2472	2842	11.2472	2712
11.2667	3159	11.2667	2987	11.2667	2703	11.2667	2765	11.2667	2648
11.2862	3163	11.2862	2922	11.2862	2767	11.2862	2852	11.2862	2626
11.3056	3078	11.3056	2966	11.3056	2831	11.3056	2810	11.3056	2727
11.3251	3104	11.3251	3007	11.3251	2778	11.3251	2870	11.3251	2781
11.3446	3134	11.3446	2940	11.3446	2846	11.3446	2735	11.3446	2688
11.364	3130	11.364	2920	11.364	2781	11.364	2713	11.364	2622
11.3835	3072	11.3835	3003	11.3835	2746	11.3835	2766	11.3835	2704
11.4029	3081	11.4029	3020	11.4029	2748	11.4029	2832	11.4029	2721
11.4224	3149	11.4224	3010	11.4224	2872	11.4224	2849	11.4224	2743
11.4419	3112	11.4419	2924	11.4419	2695	11.4419	2767	11.4419	2766
11.4613	3231	11.4613	2965	11.4613	2753	11.4613	2711	11.4613	2695
11.4808	3153	11.4808	3107	11.4808	2808	11.4808	2905	11.4808	2763
11.5002	3177	11.5002	3033	11.5002	2813	11.5002	2758	11.5002	2682
11.5197	3075	11.5197	2993	11.5197	2832	11.5197	2738	11.5197	2687
11.5392	3213	11.5392	3014	11.5392	2780	11.5392	2795	11.5392	2695
11.5586	3225	11.5586	3115	11.5586	2722	11.5586	2757	11.5586	2660
11.5781	3190	11.5781	3063	11.5781	2897	11.5781	2908	11.5781	2775
11.5976	3218	11.5976	3009	11.5976	2798	11.5976	2813	11.5976	2748
11.617	3225	11.617	2984	11.617	2789	11.617	2819	11.617	2709
11.6365	3293	11.6365	3016	11.6365	2747	11.6365	2835	11.6365	2729
11.6559	3207	11.6559	2982	11.6559	2866	11.6559	2787	11.6559	2664
11.6754	3242	11.6754	3091	11.6754	2758	11.6754	2860	11.6754	2855
11.6949	3242	11.6949	3100	11.6949	2899	11.6949	2915	11.6949	2678
11.7143	3200	11.7143	3121	11.7143	2722	11.7143	2846	11.7143	2659
11.7338	3241	11.7338	3076	11.7338	2836	11.7338	2739	11.7338	2793
11.7532	3169	11.7532	3109	11.7532	2800	11.7532	2855	11.7532	2787
11.7727	3235	11.7727	3059	11.7727	2857	11.7727	2773	11.7727	2666
11.7922	3213	11.7922	3161	11.7922	2908	11.7922	2773	11.7922	2729
11.8116	3167	11.8116	3061	11.8116	2860	11.8116	2943	11.8116	2759
11.8311	3252	11.8311	3098	11.8311	2855	11.8311	2836	11.8311	2793
11.8505	3320	11.8505	3130	11.8505	2835	11.8505	2916	11.8505	2820
11.87	3361	11.87	3101	11.87	2875	11.87	2854	11.87	2881
11.8895	3400	11.8895	3145	11.8895	2886	11.8895	2901	11.8895	2798
11.9089	3281	11.9089	3176	11.9089	2899	11.9089	2876	11.9089	2806
11.9284	3285	11.9284	3173	11.9284	2881	11.9284	2919	11.9284	2790
11.9479	3260	11.9479	3062	11.9479	2835	11.9479	2914	11.9479	2831
11.9673	3295	11.9673	3108	11.9673	2894	11.9673	2863	11.9673	2778
11.9868	3322	11.9868	3138	11.9868	2896	11.9868	2845	11.9868	2879
12.0062	3296	12.0062	3135	12.0062	2827	12.0062	2729	12.0062	2857
12.0257	3378	12.0257	3096	12.0257	2940	12.0257	2845	12.0257	2762
12.0452	3260	12.0452	3144	12.0452	2846	12.0452	2899	12.0452	2828
12.0646	3355	12.0646	3107	12.0646	2977	12.0646	2846	12.0646	2749
12.0841	3324	12.0841	3138	12.0841	2999	12.0841	2844	12.0841	2834
12.1035	3286	12.1035	3106	12.1035	3031	12.1035	2979	12.1035	2853
12.123	3417	12.123	3187	12.123	2942	12.123	2861	12.123	2795
12.1425	3430	12.1425	3089	12.1425	2965	12.1425	2946	12.1425	2831
12.1619	3518	12.1619	3266	12.1619	2948	12.1619	3061	12.1619	2885
12.1814	3476	12.1814	3248	12.1814	2923	12.1814	2969	12.1814	2921
12.2009	3464	12.2009	3311	12.2009	2915	12.2009	2937	12.2009	2860
12.2203	3495	12.2203	3156	12.2203	3071	12.2203	2996	12.2203	2683
12.2398	3380	12.2398	3287	12.2398	2953	12.2398	3048	12.2398	2820
12.2592	3507	12.2592	3235	12.2592	2975	12.2592	3035	12.2592	2925
12.2787	3393	12.2787	3251	12.2787	3051	12.2787	3069	12.2787	2978
12.2982	3418	12.2982	3248	12.2982	3081	12.2982	3060	12.2982	2883
12.3176	3533	12.3176	3279	12.3176	3113	12.3176	3097	12.3176	2990
12.3371	3553	12.3371	3289	12.3371	3103	12.3371	3065	12.3371	2905
12.3565	3595	12.3565	3367	12.3565	2990	12.3565	3118	12.3565	2853
12.376	3633	12.376	3435	12.376	3094	12.376	3081	12.376	2895
12.3955	3539	12.3955	3441	12.3955	3076	12.3955	3145	12.3955	2847
12.4149	3551	12.4149	3259	12.4149	3141	12.4149	3166	12.4149	3016
12.4344	3692	12.4344	3385	12.4344	3139	12.4344	3081	12.4344	2962
12.4539	3606	12.4539	3335	12.4539	3216	12.4539	3159	12.4539	2916
12.4733	3637	12.4733	3385	12.4733	3081	12.4733	3102	12.4733	3039
12.4928	3789	12.4928	3417	12.4928	3149	12.4928	3127	12.4928	2928
12.5122	3747	12.5122	3434	12.5122	3211	12.5122	3136	12.5122	2912
12.5317	3766	12.5317	3466	12.5317	3236	12.5317	3022	12.5317	2951
12.5512	3833	12.5512	3503	12.5512	3107	12.5512	3126	12.5512	2986
12.5706	3828	12.5706	3469	12.5706	3164	12.5706	3130	12.5706	2970
12.5901	3804	12.5901	3502	12.5901	3263	12.5901	3140	12.5901	3076
12.6095	3753	12.6095	3435	12.6095	3334	12.6095	3161	12.6095	3044
12.629	3904	12.629	3436	12.629	3195	12.629	3135	12.629	3134
12.6485	3745	12.6485	3466	12.6485	3289	12.6485	3197	12.6485	3059
12.6679	3824	12.6679	3511	12.6679	3243	12.6679	3145	12.6679	2958
12.6874	3944	12.6874	3528	12.6874	3280	12.6874	3229	12.6874	3043
12.7069	3834	12.7069	3523	12.7069	3230	12.7069	3243	12.7069	2991
12.7263	3916	12.7263	3527	12.7263	3346	12.7263	3195	12.7263	2962
12.7458	3919	12.7458	3530	12.7458	3191	12.7458	3256	12.7458	2998
12.7652	3859	12.7652	3570	12.7652	3269	12.7652	3259	12.7652	2996
12.7847	3964	12.7847	3525	12.7847	3291	12.7847	3183	12.7847	3116
12.8042	3912	12.8042	3449	12.8042	3310	12.8042	3098	12.8042	3070
12.8236	3943	12.8236	3439	12.8236	3195	12.8236	3294	12.8236	3052
12.8431	4022	12.8431	3570	12.8431	3230	12.8431	3229	12.8431	3126
12.8625	3949	12.8625	3510	12.8625	3135	12.8625	3183	12.8625	3139
12.882	4003	12.882	3671	12.882	3288	12.882	3198	12.882	3132
12.9015	3982	12.9015	3625	12.9015	3226	12.9015	3224	12.9015	3042
12.9209	3832	12.9209	3579	12.9209	3252	12.9209	3288	12.9209	3105
12.9404	3879	12.9404	3572	12.9404	3214	12.9404	3227	12.9404	3108
12.9599	3942	12.9599	3542	12.9599	3276	12.9599	3293	12.9599	3076
12.9793	3967	12.9793	3637	12.9793	3247	12.9793	3139	12.9793	3106
12.9988	3859	12.9988	3565	12.9988	3228	12.9988	3247	12.9988	3152
13.0182	3902	13.0182	3511	13.0182	3330	13.0182	3271	13.0182	3045
13.0377	3862	13.0377	3553	13.0377	3224	13.0377	3331	13.0377	3010
13.0572	3913	13.0572	3674	13.0572	3212	13.0572	3277	13.0572	3038
13.0766	3942	13.0766	3524	13.0766	3217	13.0766	3190	13.0766	3117
13.0961	3781	13.0961	3624	13.0961	3226	13.0961	3208	13.0961	3039
13.1155	3831	13.1155	3583	13.1155	3216	13.1155	3211	13.1155	3001
13.135	3762	13.135	3569	13.135	3199	13.135	3103	13.135	3165
13.1545	3903	13.1545	3476	13.1545	3250	13.1545	3250	13.1545	3032
13.1739	3787	13.1739	3545	13.1739	3164	13.1739	3152	13.1739	3062
13.1934	3784	13.1934	3597	13.1934	3210	13.1934	3185	13.1934	3058
13.2129	3781	13.2129	3573	13.2129	3181	13.2129	3057	13.2129	3095
13.2323	3932	13.2323	3501	13.2323	3300	13.2323	3137	13.2323	2889
13.2518	3826	13.2518	3536	13.2518	3151	13.2518	3111	13.2518	2987
13.2712	3831	13.2712	3504	13.2712	3177	13.2712	3207	13.2712	3134
13.2907	3847	13.2907	3507	13.2907	3159	13.2907	3096	13.2907	3005
13.3102	3746	13.3102	3656	13.3102	3138	13.3102	3090	13.3102	3006
13.3296	3836	13.3296	3451	13.3296	3237	13.3296	3052	13.3296	3009
13.3491	3862	13.3491	3452	13.3491	3137	13.3491	3060	13.3491	3049
13.3685	3714	13.3685	3337	13.3685	3138	13.3685	3126	13.3685	3038
13.388	3814	13.388	3444	13.388	3105	13.388	3167	13.388	2928
13.4075	3768	13.4075	3495	13.4075	2957	13.4075	3099	13.4075	2932
13.4269	3734	13.4269	3435	13.4269	2972	13.4269	3162	13.4269	2937
13.4464	3738	13.4464	3395	13.4464	3063	13.4464	3167	13.4464	3020
13.4659	3625	13.4659	3383	13.4659	3070	13.4659	3070	13.4659	3051
13.4853	3645	13.4853	3527	13.4853	3129	13.4853	3043	13.4853	2955
13.5048	3756	13.5048	3478	13.5048	3130	13.5048	3009	13.5048	2971
13.5242	3653	13.5242	3426	13.5242	3065	13.5242	3004	13.5242	2867
13.5437	3581	13.5437	3324	13.5437	3181	13.5437	2996	13.5437	2941
13.5632	3593	13.5632	3402	13.5632	3157	13.5632	2977	13.5632	2916
13.5826	3654	13.5826	3405	13.5826	3137	13.5826	3077	13.5826	2937
13.6021	3663	13.6021	3340	13.6021	3099	13.6021	3103	13.6021	2996
13.6215	3694	13.6215	3318	13.6215	3055	13.6215	3057	13.6215	2948
13.641	3629	13.641	3280	13.641	3050	13.641	3035	13.641	2951
13.6605	3451	13.6605	3298	13.6605	3053	13.6605	3101	13.6605	2963
13.6799	3575	13.6799	3328	13.6799	3035	13.6799	2994	13.6799	2972
13.6994	3580	13.6994	3378	13.6994	3069	13.6994	3012	13.6994	2900
13.7189	3568	13.7189	3394	13.7189	3010	13.7189	3002	13.7189	2877
13.7383	3576	13.7383	3269	13.7383	3035	13.7383	2918	13.7383	2978
13.7578	3627	13.7578	3301	13.7578	2968	13.7578	3071	13.7578	2924
13.7772	3554	13.7772	3155	13.7772	3047	13.7772	3138	13.7772	2966
13.7967	3534	13.7967	3264	13.7967	3065	13.7967	3060	13.7967	2854
13.8162	3470	13.8162	3191	13.8162	3035	13.8162	2902	13.8162	2801
13.8356	3548	13.8356	3198	13.8356	2908	13.8356	3034	13.8356	2886
13.8551	3536	13.8551	3392	13.8551	2941	13.8551	3057	13.8551	2913
13.8745	3633	13.8745	3296	13.8745	2977	13.8745	2985	13.8745	2831
13.894	3426	13.894	3211	13.894	3073	13.894	2973	13.894	2866
13.9135	3455	13.9135	3250	13.9135	3019	13.9135	2927	13.9135	2791
13.9329	3529	13.9329	3236	13.9329	3031	13.9329	2996	13.9329	2839
13.9524	3367	13.9524	3228	13.9524	3002	13.9524	2928	13.9524	2930
13.9719	3394	13.9719	3176	13.9719	2989	13.9719	2869	13.9719	2894
13.9913	3477	13.9913	3200	13.9913	3008	13.9913	2833	13.9913	2870
14.0108	3489	14.0108	3203	14.0108	2816	14.0108	2888	14.0108	2910
14.0302	3418	14.0302	3119	14.0302	2980	14.0302	2908	14.0302	2929
14.0497	3378	14.0497	3145	14.0497	2997	14.0497	2867	14.0497	2843
14.0692	3357	14.0692	3017	14.0692	2959	14.0692	2886	14.0692	2818
14.0886	3476	14.0886	3149	14.0886	3040	14.0886	2838	14.0886	2899
14.1081	3283	14.1081	3089	14.1081	2919	14.1081	2898	14.1081	2817
14.1275	3420	14.1275	3130	14.1275	2865	14.1275	2843	14.1275	2745
14.147	3308	14.147	3217	14.147	2808	14.147	2939	14.147	2772
14.1665	3352	14.1665	3166	14.1665	2901	14.1665	2857	14.1665	2816
14.1859	3368	14.1859	2980	14.1859	2836	14.1859	2803	14.1859	2835
14.2054	3302	14.2054	3177	14.2054	2805	14.2054	2903	14.2054	2800
14.2249	3249	14.2249	2982	14.2249	2910	14.2249	2933	14.2249	2859
14.2443	3294	14.2443	3015	14.2443	2853	14.2443	2775	14.2443	2738
14.2638	3318	14.2638	3055	14.2638	2851	14.2638	2837	14.2638	2847
14.2832	3273	14.2832	3064	14.2832	3016	14.2832	2836	14.2832	2744
14.3027	3371	14.3027	3144	14.3027	2841	14.3027	2796	14.3027	2774
14.3222	3426	14.3222	3057	14.3222	2822	14.3222	3004	14.3222	2803
14.3416	3367	14.3416	3061	14.3416	2878	14.3416	2811	14.3416	2740
14.3611	3225	14.3611	3045	14.3611	2978	14.3611	2809	14.3611	2823
14.3805	3257	14.3805	2952	14.3805	2796	14.3805	2693	14.3805	2728
14.4	3251	14.4	3072	14.4	2884	14.4	2868	14.4	2726
14.4195	3245	14.4195	2997	14.4195	2747	14.4195	2679	14.4195	2727
14.4389	3248	14.4389	3046	14.4389	2797	14.4389	2756	14.4389	2851
14.4584	3395	14.4584	3008	14.4584	2821	14.4584	2805	14.4584	2793
14.4779	3160	14.4779	2986	14.4779	2835	14.4779	2796	14.4779	2885
14.4973	3179	14.4973	3099	14.4973	2800	14.4973	2750	14.4973	2819
14.5168	3175	14.5168	3025	14.5168	2762	14.5168	2803	14.5168	2741
14.5362	3267	14.5362	3008	14.5362	2852	14.5362	2757	14.5362	2692
14.5557	3230	14.5557	3020	14.5557	2872	14.5557	2743	14.5557	2863
14.5752	3216	14.5752	2864	14.5752	2749	14.5752	2812	14.5752	2753
14.5946	3215	14.5946	2919	14.5946	2802	14.5946	2707	14.5946	2622
14.6141	3163	14.6141	3047	14.6141	2895	14.6141	2729	14.6141	2641
14.6335	3140	14.6335	3067	14.6335	2807	14.6335	2829	14.6335	2771
14.653	3237	14.653	3032	14.653	2794	14.653	2721	14.653	2726
14.6725	3119	14.6725	3019	14.6725	2763	14.6725	2663	14.6725	2738
14.6919	3118	14.6919	2986	14.6919	2830	14.6919	2702	14.6919	2719
14.7114	3184	14.7114	3024	14.7114	2721	14.7114	2715	14.7114	2773
14.7309	3084	14.7309	2962	14.7309	2739	14.7309	2678	14.7309	2763
14.7503	3217	14.7503	2945	14.7503	2771	14.7503	2771	14.7503	2833
14.7698	3152	14.7698	2938	14.7698	2790	14.7698	2664	14.7698	2695
14.7892	3142	14.7892	2986	14.7892	2814	14.7892	2649	14.7892	2697
14.8087	3161	14.8087	2945	14.8087	2775	14.8087	2738	14.8087	2724
14.8282	3070	14.8282	2920	14.8282	2789	14.8282	2812	14.8282	2641
14.8476	3185	14.8476	2864	14.8476	2726	14.8476	2761	14.8476	2656
14.8671	3169	14.8671	2865	14.8671	2700	14.8671	2836	14.8671	2686
14.8865	3107	14.8865	2919	14.8865	2656	14.8865	2738	14.8865	2652
14.906	3199	14.906	2913	14.906	2737	14.906	2776	14.906	2688
14.9255	3042	14.9255	2862	14.9255	2640	14.9255	2729	14.9255	2602
14.9449	3093	14.9449	2966	14.9449	2751	14.9449	2736	14.9449	2567
14.9644	3135	14.9644	2876	14.9644	2803	14.9644	2743	14.9644	2604
14.9839	3030	14.9839	2845	14.9839	2685	14.9839	2638	14.9839	2649
15.0033	3073	15.0033	2868	15.0033	2750	15.0033	2676	15.0033	2738
15.0228	3085	15.0228	2817	15.0228	2759	15.0228	2678	15.0228	2737
15.0422	2988	15.0422	2830	15.0422	2688	15.0422	2668	15.0422	2635
15.0617	3007	15.0617	2835	15.0617	2737	15.0617	2620	15.0617	2595
15.0812	3105	15.0812	2876	15.0812	2714	15.0812	2596	15.0812	2689
15.1006	3067	15.1006	2927	15.1006	2668	15.1006	2644	15.1006	2683
15.1201	3073	15.1201	2932	15.1201	2774	15.1201	2629	15.1201	2719
15.1395	3092	15.1395	2819	15.1395	2696	15.1395	2653	15.1395	2745
15.159	3039	15.159	2694	15.159	2710	15.159	2660	15.159	2640
15.1785	2930	15.1785	2855	15.1785	2780	15.1785	2702	15.1785	2645
15.1979	2995	15.1979	2733	15.1979	2628	15.1979	2770	15.1979	2637
15.2174	2966	15.2174	2779	15.2174	2664	15.2174	2642	15.2174	2562
15.2369	3039	15.2369	2825	15.2369	2755	15.2369	2675	15.2369	2690
15.2563	2924	15.2563	2754	15.2563	2720	15.2563	2619	15.2563	2610
15.2758	2940	15.2758	2854	15.2758	2745	15.2758	2676	15.2758	2596
15.2952	2949	15.2952	2928	15.2952	2562	15.2952	2547	15.2952	2596
15.3147	3001	15.3147	2841	15.3147	2619	15.3147	2753	15.3147	2549
15.3342	2953	15.3342	2844	15.3342	2597	15.3342	2620	15.3342	2649
15.3536	2991	15.3536	2870	15.3536	2642	15.3536	2591	15.3536	2606
15.3731	2982	15.3731	2759	15.3731	2642	15.3731	2701	15.3731	2664
15.3925	2978	15.3925	2909	15.3925	2576	15.3925	2653	15.3925	2611
15.412	3035	15.412	2777	15.412	2723	15.412	2654	15.412	2705
15.4315	2946	15.4315	2780	15.4315	2642	15.4315	2631	15.4315	2578
15.4509	2997	15.4509	2809	15.4509	2656	15.4509	2503	15.4509	2651
15.4704	2925	15.4704	2778	15.4704	2659	15.4704	2591	15.4704	2613
15.4899	3007	15.4899	2819	15.4899	2654	15.4899	2634	15.4899	2609
15.5093	2928	15.5093	2763	15.5093	2607	15.5093	2574	15.5093	2512
15.5288	2949	15.5288	2832	15.5288	2619	15.5288	2548	15.5288	2534
15.5482	3042	15.5482	2742	15.5482	2682	15.5482	2554	15.5482	2596
15.5677	2878	15.5677	2800	15.5677	2612	15.5677	2571	15.5677	2604
15.5872	2957	15.5872	2852	15.5872	2595	15.5872	2630	15.5872	2644
15.6066	2824	15.6066	2789	15.6066	2703	15.6066	2697	15.6066	2597
15.6261	2887	15.6261	2760	15.6261	2647	15.6261	2667	15.6261	2559
15.6455	2854	15.6455	2809	15.6455	2664	15.6455	2544	15.6455	2604
15.665	2959	15.665	2788	15.665	2654	15.665	2485	15.665	2473
15.6845	2943	15.6845	2653	15.6845	2523	15.6845	2462	15.6845	2650
15.7039	2874	15.7039	2700	15.7039	2654	15.7039	2656	15.7039	2519
15.7234	2906	15.7234	2719	15.7234	2626	15.7234	2645	15.7234	2622
15.7429	2930	15.7429	2713	15.7429	2656	15.7429	2564	15.7429	2522
15.7623	2863	15.7623	2813	15.7623	2639	15.7623	2515	15.7623	2611
15.7818	2913	15.7818	2706	15.7818	2676	15.7818	2564	15.7818	2543
15.8012	2876	15.8012	2826	15.8012	2626	15.8012	2606	15.8012	2482
15.8207	2903	15.8207	2630	15.8207	2529	15.8207	2584	15.8207	2570
15.8402	2967	15.8402	2770	15.8402	2556	15.8402	2598	15.8402	2568
15.8596	2933	15.8596	2774	15.8596	2512	15.8596	2615	15.8596	2531
15.8791	2931	15.8791	2682	15.8791	2509	15.8791	2502	15.8791	2447
15.8985	2888	15.8985	2632	15.8985	2521	15.8985	2625	15.8985	2556
15.918	2909	15.918	2743	15.918	2543	15.918	2609	15.918	2543
15.9375	2999	15.9375	2646	15.9375	2494	15.9375	2591	15.9375	2550
15.9569	2933	15.9569	2720	15.9569	2607	15.9569	2533	15.9569	2541
15.9764	2866	15.9764	2644	15.9764	2716	15.9764	2567	15.9764	2539
15.9959	2850	15.9959	2729	15.9959	2576	15.9959	2497	15.9959	2629
16.0153	2852	16.0153	2670	16.0153	2612	16.0153	2490	16.0153	2552
16.0348	2893	16.0348	2701	16.0348	2554	16.0348	2494	16.0348	2417
16.0542	2840	16.0542	2648	16.0542	2599	16.0542	2578	16.0542	2534
16.0737	2880	16.0737	2675	16.0737	2462	16.0737	2515	16.0737	2464
16.0932	2830	16.0932	2726	16.0932	2529	16.0932	2505	16.0932	2403
16.1126	2789	16.1126	2691	16.1126	2521	16.1126	2547	16.1126	2528
16.1321	2854	16.1321	2664	16.1321	2633	16.1321	2527	16.1321	2467
16.1515	2888	16.1515	2616	16.1515	2589	16.1515	2587	16.1515	2661
16.171	2894	16.171	2661	16.171	2596	16.171	2525	16.171	2695
16.1905	2802	16.1905	2625	16.1905	2509	16.1905	2552	16.1905	2552
16.2099	2825	16.2099	2595	16.2099	2566	16.2099	2542	16.2099	2497
16.2294	2802	16.2294	2652	16.2294	2594	16.2294	2430	16.2294	2532
16.2489	2842	16.2489	2613	16.2489	2464	16.2489	2464	16.2489	2569
16.2683	2758	16.2683	2655	16.2683	2526	16.2683	2447	16.2683	2445
16.2878	2855	16.2878	2692	16.2878	2574	16.2878	2561	16.2878	2509
16.3072	2830	16.3072	2675	16.3072	2474	16.3072	2473	16.3072	2507
16.3267	2773	16.3267	2598	16.3267	2544	16.3267	2591	16.3267	2513
16.3462	2783	16.3462	2564	16.3462	2581	16.3462	2495	16.3462	2477
16.3656	2864	16.3656	2567	16.3656	2629	16.3656	2493	16.3656	2560
16.3851	2801	16.3851	2602	16.3851	2596	16.3851	2516	16.3851	2397
16.4045	2831	16.4045	2595	16.4045	2534	16.4045	2476	16.4045	2454
16.424	2776	16.424	2660	16.424	2432	16.424	2472	16.424	2624
16.4435	2853	16.4435	2631	16.4435	2474	16.4435	2553	16.4435	2476
16.4629	2773	16.4629	2692	16.4629	2566	16.4629	2377	16.4629	2378
16.4824	2762	16.4824	2611	16.4824	2371	16.4824	2456	16.4824	2565
16.5018	2763	16.5018	2584	16.5018	2544	16.5018	2431	16.5018	2454
16.5213	2884	16.5213	2623	16.5213	2585	16.5213	2438	16.5213	2393
16.5408	2789	16.5408	2746	16.5408	2523	16.5408	2466	16.5408	2534
16.5602	2843	16.5602	2644	16.5602	2503	16.5602	2366	16.5602	2491
16.5797	2720	16.5797	2601	16.5797	2533	16.5797	2448	16.5797	2486
16.5992	2736	16.5992	2638	16.5992	2557	16.5992	2519	16.5992	2528
16.6186	2822	16.6186	2567	16.6186	2586	16.6186	2419	16.6186	2455
16.6381	2793	16.6381	2631	16.6381	2534	16.6381	2513	16.6381	2450
16.6575	2733	16.6575	2587	16.6575	2549	16.6575	2495	16.6575	2449
16.677	2754	16.677	2731	16.677	2464	16.677	2530	16.677	2526
16.6965	2788	16.6965	2464	16.6965	2474	16.6965	2511	16.6965	2527
16.7159	2836	16.7159	2510	16.7159	2440	16.7159	2446	16.7159	2489
16.7354	2751	16.7354	2648	16.7354	2430	16.7354	2469	16.7354	2518
16.7548	2776	16.7548	2709	16.7548	2397	16.7548	2455	16.7548	2520
16.7743	2873	16.7743	2631	16.7743	2488	16.7743	2503	16.7743	2395
16.7938	2773	16.7938	2665	16.7938	2556	16.7938	2447	16.7938	2451
16.8132	2732	16.8132	2681	16.8132	2521	16.8132	2594	16.8132	2489
16.8327	2727	16.8327	2598	16.8327	2461	16.8327	2455	16.8327	2369
16.8522	2822	16.8522	2597	16.8522	2522	16.8522	2483	16.8522	2567
16.8716	2825	16.8716	2609	16.8716	2529	16.8716	2470	16.8716	2427
16.8911	2772	16.8911	2600	16.8911	2550	16.8911	2408	16.8911	2442
16.9105	2742	16.9105	2580	16.9105	2444	16.9105	2573	16.9105	2538
16.93	2715	16.93	2539	16.93	2455	16.93	2462	16.93	2533
16.9495	2778	16.9495	2560	16.9495	2419	16.9495	2531	16.9495	2456
16.9689	2705	16.9689	2517	16.9689	2486	16.9689	2561	16.9689	2442
16.9884	2859	16.9884	2561	16.9884	2478	16.9884	2385	16.9884	2558
17.0078	2814	17.0078	2485	17.0078	2455	17.0078	2504	17.0078	2482
17.0273	2708	17.0273	2640	17.0273	2517	17.0273	2385	17.0273	2433
17.0468	2818	17.0468	2635	17.0468	2460	17.0468	2418	17.0468	2324
17.0662	2768	17.0662	2608	17.0662	2491	17.0662	2518	17.0662	2404
17.0857	2792	17.0857	2599	17.0857	2509	17.0857	2420	17.0857	2348
17.1052	2762	17.1052	2671	17.1052	2410	17.1052	2538	17.1052	2384
17.1246	2714	17.1246	2558	17.1246	2449	17.1246	2372	17.1246	2540
17.1441	2892	17.1441	2625	17.1441	2476	17.1441	2386	17.1441	2488
17.1635	2718	17.1635	2642	17.1635	2468	17.1635	2420	17.1635	2502
17.183	2724	17.183	2627	17.183	2490	17.183	2420	17.183	2388
17.2025	2816	17.2025	2555	17.2025	2458	17.2025	2471	17.2025	2454
17.2219	2854	17.2219	2588	17.2219	2495	17.2219	2403	17.2219	2417
17.2414	2789	17.2414	2702	17.2414	2504	17.2414	2384	17.2414	2514
17.2608	2760	17.2608	2577	17.2608	2525	17.2608	2434	17.2608	2427
17.2803	2764	17.2803	2630	17.2803	2549	17.2803	2541	17.2803	2403
17.2998	2707	17.2998	2617	17.2998	2551	17.2998	2389	17.2998	2448
17.3192	2667	17.3192	2521	17.3192	2475	17.3192	2400	17.3192	2455
17.3387	2745	17.3387	2528	17.3387	2431	17.3387	2387	17.3387	2469
17.3582	2700	17.3582	2482	17.3582	2438	17.3582	2455	17.3582	2385
17.3776	2654	17.3776	2574	17.3776	2575	17.3776	2452	17.3776	2400
17.3971	2775	17.3971	2553	17.3971	2511	17.3971	2429	17.3971	2399
17.4165	2782	17.4165	2542	17.4165	2519	17.4165	2460	17.4165	2462
17.436	2803	17.436	2643	17.436	2469	17.436	2439	17.436	2396
17.4555	2791	17.4555	2734	17.4555	2450	17.4555	2380	17.4555	2353
17.4749	2753	17.4749	2647	17.4749	2447	17.4749	2483	17.4749	2337
17.4944	2652	17.4944	2610	17.4944	2502	17.4944	2402	17.4944	2392
17.5138	2779	17.5138	2589	17.5138	2430	17.5138	2393	17.5138	2318
17.5333	2781	17.5333	2613	17.5333	2479	17.5333	2428	17.5333	2435
17.5528	2739	17.5528	2632	17.5528	2457	17.5528	2441	17.5528	2430
17.5722	2794	17.5722	2564	17.5722	2306	17.5722	2455	17.5722	2387
17.5917	2761	17.5917	2709	17.5917	2512	17.5917	2460	17.5917	2355
17.6112	2744	17.6112	2564	17.6112	2466	17.6112	2474	17.6112	2350
17.6306	2720	17.6306	2470	17.6306	2481	17.6306	2503	17.6306	2463
17.6501	2748	17.6501	2520	17.6501	2477	17.6501	2479	17.6501	2379
17.6695	2703	17.6695	2574	17.6695	2422	17.6695	2431	17.6695	2368
17.689	2818	17.689	2531	17.689	2472	17.689	2444	17.689	2360
17.7085	2754	17.7085	2530	17.7085	2419	17.7085	2484	17.7085	2416
17.7279	2690	17.7279	2618	17.7279	2492	17.7279	2495	17.7279	2344
17.7474	2777	17.7474	2578	17.7474	2468	17.7474	2398	17.7474	2399
17.7668	2672	17.7668	2630	17.7668	2472	17.7668	2465	17.7668	2335
17.7863	2816	17.7863	2572	17.7863	2513	17.7863	2533	17.7863	2373
17.8058	2872	17.8058	2550	17.8058	2463	17.8058	2344	17.8058	2374
17.8252	2750	17.8252	2552	17.8252	2462	17.8252	2392	17.8252	2351
17.8447	2706	17.8447	2543	17.8447	2407	17.8447	2448	17.8447	2393
17.8642	2809	17.8642	2561	17.8642	2376	17.8642	2348	17.8642	2358
17.8836	2815	17.8836	2579	17.8836	2482	17.8836	2393	17.8836	2352
17.9031	2757	17.9031	2665	17.9031	2406	17.9031	2373	17.9031	2422
17.9225	2720	17.9225	2509	17.9225	2468	17.9225	2360	17.9225	2303
17.942	2759	17.942	2544	17.942	2396	17.942	2448	17.942	2382
17.9615	2749	17.9615	2567	17.9615	2479	17.9615	2453	17.9615	2304
17.9809	2707	17.9809	2553	17.9809	2426	17.9809	2392	17.9809	2417
18.0004	2686	18.0004	2609	18.0004	2532	18.0004	2457	18.0004	2359
18.0198	2745	18.0198	2535	18.0198	2446	18.0198	2422	18.0198	2337
18.0393	2645	18.0393	2553	18.0393	2407	18.0393	2330	18.0393	2326
18.0588	2701	18.0588	2435	18.0588	2358	18.0588	2458	18.0588	2433
18.0782	2686	18.0782	2593	18.0782	2373	18.0782	2382	18.0782	2313
18.0977	2729	18.0977	2509	18.0977	2316	18.0977	2338	18.0977	2285
18.1172	2733	18.1172	2567	18.1172	2411	18.1172	2293	18.1172	2390
18.1366	2702	18.1366	2470	18.1366	2496	18.1366	2407	18.1366	2292
18.1561	2731	18.1561	2497	18.1561	2372	18.1561	2412	18.1561	2332
18.1755	2674	18.1755	2571	18.1755	2441	18.1755	2419	18.1755	2354
18.195	2780	18.195	2452	18.195	2544	18.195	2476	18.195	2273
18.2145	2670	18.2145	2464	18.2145	2326	18.2145	2382	18.2145	2269
18.2339	2767	18.2339	2500	18.2339	2418	18.2339	2320	18.2339	2311
18.2534	2662	18.2534	2506	18.2534	2350	18.2534	2365	18.2534	2363
18.2728	2698	18.2728	2416	18.2728	2382	18.2728	2361	18.2728	2404
18.2923	2697	18.2923	2592	18.2923	2394	18.2923	2234	18.2923	2292
18.3118	2722	18.3118	2550	18.3118	2363	18.3118	2362	18.3118	2348
18.3312	2598	18.3312	2457	18.3312	2386	18.3312	2399	18.3312	2381
18.3507	2617	18.3507	2471	18.3507	2371	18.3507	2391	18.3507	2340
18.3702	2615	18.3702	2538	18.3702	2323	18.3702	2272	18.3702	2341
18.3896	2699	18.3896	2403	18.3896	2400	18.3896	2385	18.3896	2248
18.4091	2663	18.4091	2501	18.4091	2394	18.4091	2346	18.4091	2324
18.4285	2692	18.4285	2511	18.4285	2397	18.4285	2373	18.4285	2271
18.448	2707	18.448	2524	18.448	2276	18.448	2334	18.448	2234
18.4675	2616	18.4675	2565	18.4675	2345	18.4675	2411	18.4675	2278
18.4869	2707	18.4869	2538	18.4869	2360	18.4869	2349	18.4869	2316
18.5064	2719	18.5064	2548	18.5064	2295	18.5064	2249	18.5064	2345
18.5258	2611	18.5258	2557	18.5258	2330	18.5258	2255	18.5258	2260
18.5453	2637	18.5453	2437	18.5453	2301	18.5453	2264	18.5453	2262
18.5648	2622	18.5648	2472	18.5648	2273	18.5648	2259	18.5648	2365
18.5842	2634	18.5842	2492	18.5842	2407	18.5842	2302	18.5842	2323
18.6037	2551	18.6037	2438	18.6037	2305	18.6037	2352	18.6037	2189
18.6232	2605	18.6232	2404	18.6232	2397	18.6232	2328	18.6232	2338
18.6426	2677	18.6426	2566	18.6426	2268	18.6426	2237	18.6426	2287
18.6621	2612	18.6621	2409	18.6621	2345	18.6621	2287	18.6621	2265
18.6815	2668	18.6815	2358	18.6815	2336	18.6815	2360	18.6815	2189
18.701	2591	18.701	2462	18.701	2390	18.701	2221	18.701	2190
18.7205	2641	18.7205	2520	18.7205	2227	18.7205	2348	18.7205	2180
18.7399	2688	18.7399	2426	18.7399	2271	18.7399	2304	18.7399	2216
18.7594	2724	18.7594	2498	18.7594	2325	18.7594	2365	18.7594	2226
18.7788	2683	18.7788	2533	18.7788	2254	18.7788	2248	18.7788	2221
18.7983	2668	18.7983	2478	18.7983	2350	18.7983	2375	18.7983	2185
18.8178	2568	18.8178	2485	18.8178	2265	18.8178	2272	18.8178	2215
18.8372	2569	18.8372	2479	18.8372	2324	18.8372	2251	18.8372	2313
18.8567	2622	18.8567	2371	18.8567	2233	18.8567	2275	18.8567	2247
18.8762	2642	18.8762	2385	18.8762	2414	18.8762	2247	18.8762	2313
18.8956	2551	18.8956	2560	18.8956	2352	18.8956	2345	18.8956	2257
18.9151	2615	18.9151	2490	18.9151	2344	18.9151	2342	18.9151	2280
18.9345	2641	18.9345	2408	18.9345	2310	18.9345	2243	18.9345	2165
18.954	2683	18.954	2437	18.954	2381	18.954	2257	18.954	2123
18.9735	2662	18.9735	2496	18.9735	2436	18.9735	2228	18.9735	2247
18.9929	2685	18.9929	2443	18.9929	2323	18.9929	2227	18.9929	2272
19.0124	2612	19.0124	2442	19.0124	2340	19.0124	2243	19.0124	2175
19.0318	2584	19.0318	2369	19.0318	2322	19.0318	2271	19.0318	2195
19.0513	2661	19.0513	2436	19.0513	2300	19.0513	2163	19.0513	2315
19.0708	2665	19.0708	2378	19.0708	2279	19.0708	2246	19.0708	2279
19.0902	2655	19.0902	2325	19.0902	2299	19.0902	2261	19.0902	2222
19.1097	2648	19.1097	2422	19.1097	2287	19.1097	2269	19.1097	2202
19.1292	2543	19.1292	2511	19.1292	2297	19.1292	2214	19.1292	2220
19.1486	2558	19.1486	2411	19.1486	2295	19.1486	2195	19.1486	2201
19.1681	2545	19.1681	2390	19.1681	2279	19.1681	2293	19.1681	2168
19.1875	2534	19.1875	2431	19.1875	2231	19.1875	2321	19.1875	2146
19.207	2606	19.207	2342	19.207	2259	19.207	2235	19.207	2224
19.2265	2485	19.2265	2427	19.2265	2280	19.2265	2253	19.2265	2198
19.2459	2596	19.2459	2358	19.2459	2353	19.2459	2253	19.2459	2144
19.2654	2517	19.2654	2351	19.2654	2292	19.2654	2314	19.2654	2211
19.2848	2649	19.2848	2430	19.2848	2255	19.2848	2272	19.2848	2165
19.3043	2520	19.3043	2466	19.3043	2166	19.3043	2289	19.3043	2220
19.3238	2521	19.3238	2489	19.3238	2253	19.3238	2247	19.3238	2202
19.3432	2562	19.3432	2430	19.3432	2290	19.3432	2283	19.3432	2169
19.3627	2544	19.3627	2384	19.3627	2083	19.3627	2318	19.3627	2169
19.3822	2519	19.3822	2392	19.3822	2225	19.3822	2231	19.3822	2220
19.4016	2509	19.4016	2400	19.4016	2162	19.4016	2215	19.4016	2213
19.4211	2489	19.4211	2399	19.4211	2260	19.4211	2220	19.4211	2220
19.4405	2599	19.4405	2328	19.4405	2252	19.4405	2207	19.4405	2250
19.46	2511	19.46	2374	19.46	2224	19.46	2241	19.46	2145
19.4795	2530	19.4795	2281	19.4795	2203	19.4795	2197	19.4795	2180
19.4989	2491	19.4989	2370	19.4989	2202	19.4989	2222	19.4989	2165
19.5184	2473	19.5184	2253	19.5184	2205	19.5184	2200	19.5184	2167
19.5378	2558	19.5378	2422	19.5378	2185	19.5378	2119	19.5378	2101
19.5573	2441	19.5573	2355	19.5573	2189	19.5573	2216	19.5573	2173
19.5768	2574	19.5768	2425	19.5768	2227	19.5768	2146	19.5768	2118
19.5962	2513	19.5962	2369	19.5962	2253	19.5962	2272	19.5962	2210
19.6157	2506	19.6157	2330	19.6157	2238	19.6157	2189	19.6157	2131
19.6352	2499	19.6352	2357	19.6352	2212	19.6352	2180	19.6352	2225
19.6546	2514	19.6546	2318	19.6546	2188	19.6546	2199	19.6546	2155
19.6741	2463	19.6741	2350	19.6741	2170	19.6741	2145	19.6741	2205
19.6935	2457	19.6935	2360	19.6935	2180	19.6935	2233	19.6935	2173
19.713	2443	19.713	2314	19.713	2247	19.713	2222	19.713	2192
19.7325	2567	19.7325	2386	19.7325	2212	19.7325	2151	19.7325	2170
19.7519	2630	19.7519	2434	19.7519	2224	19.7519	2207	19.7519	2165
19.7714	2458	19.7714	2326	19.7714	2298	19.7714	2155	19.7714	2198
19.7908	2585	19.7908	2341	19.7908	2263	19.7908	2254	19.7908	2150
19.8103	2458	19.8103	2300	19.8103	2159	19.8103	2157	19.8103	2179
19.8298	2530	19.8298	2342	19.8298	2263	19.8298	2178	19.8298	2197
19.8492	2431	19.8492	2335	19.8492	2129	19.8492	2074	19.8492	2156
19.8687	2514	19.8687	2427	19.8687	2173	19.8687	2173	19.8687	2103
19.8882	2479	19.8882	2383	19.8882	2175	19.8882	2137	19.8882	2063
19.9076	2506	19.9076	2376	19.9076	2162	19.9076	2255	19.9076	2117
19.9271	2431	19.9271	2332	19.9271	2266	19.9271	2152	19.9271	2196
19.9465	2478	19.9465	2384	19.9465	2188	19.9465	2224	19.9465	2093
19.966	2485	19.966	2343	19.966	2193	19.966	2205	19.966	2098
19.9855	2441	19.9855	2310	19.9855	2208	19.9855	2132	19.9855	2144
20.0049	2432	20.0049	2309	20.0049	2193	20.0049	2104	20.0049	2197
20.0244	2394	20.0244	2345	20.0244	2204	20.0244	2116	20.0244	2141
20.0438	2434	20.0438	2299	20.0438	2167	20.0438	2247	20.0438	2136
20.0633	2466	20.0633	2409	20.0633	2184	20.0633	2151	20.0633	2037
20.0828	2495	20.0828	2447	20.0828	2034	20.0828	2148	20.0828	2144
20.1022	2391	20.1022	2313	20.1022	2127	20.1022	2238	20.1022	2127
20.1217	2512	20.1217	2331	20.1217	2257	20.1217	2160	20.1217	2075
20.1412	2470	20.1412	2316	20.1412	2146	20.1412	2107	20.1412	2127
20.1606	2464	20.1606	2190	20.1606	2105	20.1606	2138	20.1606	2098
20.1801	2461	20.1801	2177	20.1801	2114	20.1801	2150	20.1801	2133
20.1995	2437	20.1995	2311	20.1995	2106	20.1995	2138	20.1995	2116
20.219	2500	20.219	2244	20.219	2235	20.219	2141	20.219	2135
20.2385	2493	20.2385	2243	20.2385	2052	20.2385	2089	20.2385	2041
20.2579	2404	20.2579	2302	20.2579	2032	20.2579	2143	20.2579	2102
20.2774	2433	20.2774	2368	20.2774	2151	20.2774	2157	20.2774	2124
20.2968	2433	20.2968	2346	20.2968	2194	20.2968	2134	20.2968	2066
20.3163	2497	20.3163	2383	20.3163	2204	20.3163	2159	20.3163	2123
20.3358	2425	20.3358	2296	20.3358	2193	20.3358	2088	20.3358	2143
20.3552	2445	20.3552	2245	20.3552	2098	20.3552	2141	20.3552	2056
20.3747	2421	20.3747	2336	20.3747	2160	20.3747	2084	20.3747	2031
20.3942	2462	20.3942	2316	20.3942	2146	20.3942	2166	20.3942	2117
20.4136	2413	20.4136	2319	20.4136	2139	20.4136	2050	20.4136	2078
20.4331	2463	20.4331	2434	20.4331	2119	20.4331	2141	20.4331	2046
20.4525	2408	20.4525	2270	20.4525	2152	20.4525	2162	20.4525	2027
20.472	2407	20.472	2273	20.472	2168	20.472	2052	20.472	2063
20.4915	2457	20.4915	2322	20.4915	2076	20.4915	2165	20.4915	2091
20.5109	2509	20.5109	2301	20.5109	2197	20.5109	2163	20.5109	2030
20.5304	2485	20.5304	2269	20.5304	2200	20.5304	2107	20.5304	2073
20.5498	2383	20.5498	2279	20.5498	2117	20.5498	2103	20.5498	2108
20.5693	2468	20.5693	2370	20.5693	2229	20.5693	2116	20.5693	2109
20.5888	2460	20.5888	2314	20.5888	2118	20.5888	2160	20.5888	2143
20.6082	2431	20.6082	2227	20.6082	2148	20.6082	2107	20.6082	2049
20.6277	2419	20.6277	2309	20.6277	2158	20.6277	2198	20.6277	2183
20.6472	2467	20.6472	2349	20.6472	2145	20.6472	2100	20.6472	2131
20.6666	2392	20.6666	2318	20.6666	2108	20.6666	2112	20.6666	2063
20.6861	2399	20.6861	2266	20.6861	2063	20.6861	2159	20.6861	2146
20.7055	2514	20.7055	2318	20.7055	2126	20.7055	2056	20.7055	2048
20.725	2425	20.725	2232	20.725	2090	20.725	2058	20.725	2097
20.7445	2413	20.7445	2236	20.7445	2083	20.7445	2138	20.7445	2109
20.7639	2451	20.7639	2277	20.7639	2141	20.7639	2103	20.7639	2144
20.7834	2360	20.7834	2306	20.7834	2129	20.7834	2099	20.7834	1969
20.8028	2393	20.8028	2391	20.8028	2087	20.8028	2122	20.8028	2104
20.8223	2462	20.8223	2268	20.8223	2142	20.8223	2141	20.8223	2100
20.8418	2503	20.8418	2265	20.8418	2129	20.8418	2129	20.8418	2070
20.8612	2430	20.8612	2243	20.8612	2109	20.8612	2144	20.8612	2124
20.8807	2405	20.8807	2250	20.8807	2185	20.8807	2152	20.8807	2070
20.9002	2496	20.9002	2285	20.9002	2131	20.9002	2060	20.9002	2048
20.9196	2427	20.9196	2374	20.9196	2143	20.9196	2086	20.9196	2074
20.9391	2483	20.9391	2263	20.9391	2182	20.9391	2185	20.9391	2037
20.9585	2356	20.9585	2313	20.9585	2222	20.9585	2113	20.9585	2120
20.978	2340	20.978	2296	20.978	2253	20.978	2112	20.978	2084
20.9975	2446	20.9975	2344	20.9975	2177	20.9975	2194	20.9975	2094
21.0169	2422	21.0169	2301	21.0169	2146	21.0169	2129	21.0169	2014
21.0364	2461	21.0364	2227	21.0364	2128	21.0364	2049	21.0364	2106
21.0558	2470	21.0558	2262	21.0558	2072	21.0558	2132	21.0558	2139
21.0753	2481	21.0753	2296	21.0753	2075	21.0753	2197	21.0753	2156
21.0948	2490	21.0948	2328	21.0948	2177	21.0948	2114	21.0948	2065
21.1142	2457	21.1142	2316	21.1142	2206	21.1142	2157	21.1142	2011
21.1337	2334	21.1337	2311	21.1337	2113	21.1337	2116	21.1337	2174
21.1531	2488	21.1531	2326	21.1531	2066	21.1531	2088	21.1531	2144
21.1726	2414	21.1726	2235	21.1726	2072	21.1726	2054	21.1726	1995
21.1921	2528	21.1921	2279	21.1921	2129	21.1921	2050	21.1921	2007
21.2115	2442	21.2115	2247	21.2115	2131	21.2115	2062	21.2115	2068
21.231	2417	21.231	2329	21.231	2151	21.231	2076	21.231	2045
21.2505	2446	21.2505	2406	21.2505	2138	21.2505	2054	21.2505	2098
21.2699	2435	21.2699	2259	21.2699	2172	21.2699	2162	21.2699	2063
21.2894	2389	21.2894	2325	21.2894	2105	21.2894	2052	21.2894	2114
21.3088	2329	21.3088	2268	21.3088	2129	21.3088	2031	21.3088	2028
21.3283	2430	21.3283	2333	21.3283	2109	21.3283	2087	21.3283	2070
21.3478	2556	21.3478	2232	21.3478	2089	21.3478	2128	21.3478	2041
21.3672	2369	21.3672	2290	21.3672	2162	21.3672	2206	21.3672	2088
21.3867	2460	21.3867	2331	21.3867	2157	21.3867	2127	21.3867	2096
21.4061	2368	21.4061	2261	21.4061	2171	21.4061	2042	21.4061	2051
21.4256	2391	21.4256	2339	21.4256	2228	21.4256	2080	21.4256	2085
21.4451	2408	21.4451	2274	21.4451	2160	21.4451	2113	21.4451	2073
21.4645	2390	21.4645	2266	21.4645	2052	21.4645	2101	21.4645	2060
21.484	2491	21.484	2304	21.484	2115	21.484	2073	21.484	2021
21.5035	2522	21.5035	2284	21.5035	2121	21.5035	2167	21.5035	2028
21.5229	2381	21.5229	2291	21.5229	2165	21.5229	2130	21.5229	2022
21.5424	2339	21.5424	2308	21.5424	2072	21.5424	2080	21.5424	2097
21.5618	2426	21.5618	2240	21.5618	2099	21.5618	2190	21.5618	2137
21.5813	2495	21.5813	2304	21.5813	2141	21.5813	2171	21.5813	2033
21.6008	2384	21.6008	2249	21.6008	2128	21.6008	2077	21.6008	2063
21.6202	2411	21.6202	2289	21.6202	2100	21.6202	2163	21.6202	1991
21.6397	2418	21.6397	2259	21.6397	2130	21.6397	2143	21.6397	2062
21.6591	2378	21.6591	2301	21.6591	2145	21.6591	2011	21.6591	2067
21.6786	2368	21.6786	2326	21.6786	1980	21.6786	2070	21.6786	2059
21.6981	2392	21.6981	2279	21.6981	2180	21.6981	2118	21.6981	2053
21.7175	2381	21.7175	2391	21.7175	2012	21.7175	2095	21.7175	2005
21.737	2371	21.737	2380	21.737	2214	21.737	2103	21.737	2043
21.7565	2369	21.7565	2406	21.7565	2178	21.7565	2084	21.7565	2047
21.7759	2425	21.7759	2269	21.7759	2100	21.7759	2133	21.7759	2084
21.7954	2361	21.7954	2298	21.7954	2129	21.7954	2103	21.7954	2019
21.8148	2444	21.8148	2331	21.8148	2156	21.8148	2097	21.8148	2082
21.8343	2418	21.8343	2328	21.8343	2141	21.8343	2178	21.8343	2011
21.8538	2478	21.8538	2295	21.8538	2079	21.8538	2100	21.8538	2102
21.8732	2381	21.8732	2389	21.8732	2174	21.8732	2121	21.8732	2131
21.8927	2497	21.8927	2258	21.8927	2086	21.8927	2035	21.8927	2074
21.9121	2390	21.9121	2294	21.9121	2093	21.9121	2089	21.9121	2199
21.9316	2426	21.9316	2348	21.9316	2050	21.9316	2062	21.9316	2128
21.9511	2370	21.9511	2356	21.9511	2135	21.9511	2064	21.9511	1916
21.9705	2432	21.9705	2436	21.9705	2134	21.9705	2032	21.9705	2005
21.99	2368	21.99	2368	21.99	2103	21.99	2081	21.99	1985
22.0095	2437	22.0095	2349	22.0095	2052	22.0095	2073	22.0095	2063
22.0289	2422	22.0289	2261	22.0289	2118	22.0289	2072	22.0289	2016
22.0484	2465	22.0484	2270	22.0484	2151	22.0484	2037	22.0484	2016
22.0678	2407	22.0678	2381	22.0678	2116	22.0678	2040	22.0678	2035
22.0873	2403	22.0873	2303	22.0873	2119	22.0873	2095	22.0873	2028
22.1068	2425	22.1068	2260	22.1068	2110	22.1068	2035	22.1068	2098
22.1262	2403	22.1262	2303	22.1262	2061	22.1262	1996	22.1262	2030
22.1457	2534	22.1457	2248	22.1457	2106	22.1457	2137	22.1457	2086
22.1651	2359	22.1651	2352	22.1651	2220	22.1651	2127	22.1651	2014
22.1846	2252	22.1846	2331	22.1846	2142	22.1846	2036	22.1846	2004
22.2041	2453	22.2041	2247	22.2041	2093	22.2041	2035	22.2041	2076
22.2235	2376	22.2235	2347	22.2235	2111	22.2235	2138	22.2235	1981
22.243	2345	22.243	2305	22.243	2154	22.243	2115	22.243	2038
22.2625	2401	22.2625	2251	22.2625	2178	22.2625	2126	22.2625	2054
22.2819	2368	22.2819	2268	22.2819	2042	22.2819	2073	22.2819	2025
22.3014	2393	22.3014	2214	22.3014	2087	22.3014	2062	22.3014	2068
22.3208	2443	22.3208	2353	22.3208	2097	22.3208	2068	22.3208	2065
22.3403	2393	22.3403	2405	22.3403	2078	22.3403	2067	22.3403	2056
22.3598	2389	22.3598	2241	22.3598	2071	22.3598	2078	22.3598	2087
22.3792	2330	22.3792	2357	22.3792	2080	22.3792	2156	22.3792	2031
22.3987	2332	22.3987	2343	22.3987	2134	22.3987	2068	22.3987	2048
22.4181	2437	22.4181	2238	22.4181	2093	22.4181	2020	22.4181	2108
22.4376	2388	22.4376	2323	22.4376	2165	22.4376	2031	22.4376	1993
22.4571	2468	22.4571	2238	22.4571	2126	22.4571	2114	22.4571	1909
22.4765	2369	22.4765	2350	22.4765	2097	22.4765	2150	22.4765	1992
22.496	2466	22.496	2342	22.496	2051	22.496	2075	22.496	1879
22.5155	2379	22.5155	2252	22.5155	2197	22.5155	2086	22.5155	2009
22.5349	2367	22.5349	2288	22.5349	2086	22.5349	2120	22.5349	2018
22.5544	2354	22.5544	2258	22.5544	2113	22.5544	2069	22.5544	2082
22.5738	2428	22.5738	2250	22.5738	2067	22.5738	2076	22.5738	2057
22.5933	2421	22.5933	2376	22.5933	2162	22.5933	1991	22.5933	2038
22.6128	2400	22.6128	2228	22.6128	2131	22.6128	2020	22.6128	2121
22.6322	2405	22.6322	2295	22.6322	2149	22.6322	2033	22.6322	2019
22.6517	2339	22.6517	2265	22.6517	2145	22.6517	2033	22.6517	1892
22.6711	2367	22.6711	2258	22.6711	2136	22.6711	2110	22.6711	2028
22.6906	2357	22.6906	2272	22.6906	2145	22.6906	2059	22.6906	2140
22.7101	2430	22.7101	2303	22.7101	2095	22.7101	2013	22.7101	2069
22.7295	2414	22.7295	2266	22.7295	2089	22.7295	2123	22.7295	2009
22.749	2396	22.749	2227	22.749	2051	22.749	2067	22.749	2021
22.7685	2416	22.7685	2366	22.7685	2140	22.7685	1999	22.7685	2072
22.7879	2420	22.7879	2244	22.7879	2001	22.7879	2068	22.7879	2096
22.8074	2490	22.8074	2284	22.8074	2123	22.8074	1998	22.8074	1985
22.8268	2354	22.8268	2379	22.8268	2073	22.8268	2066	22.8268	2032
22.8463	2445	22.8463	2279	22.8463	2103	22.8463	2006	22.8463	2050
22.8658	2405	22.8658	2218	22.8658	2111	22.8658	2029	22.8658	1974
22.8852	2360	22.8852	2243	22.8852	2109	22.8852	2141	22.8852	2014
22.9047	2347	22.9047	2313	22.9047	2147	22.9047	2012	22.9047	1964
22.9241	2387	22.9241	2306	22.9241	2106	22.9241	1996	22.9241	1944
22.9436	2399	22.9436	2344	22.9436	2043	22.9436	2109	22.9436	2089
22.9631	2469	22.9631	2318	22.9631	2108	22.9631	2076	22.9631	1940
22.9825	2475	22.9825	2267	22.9825	2008	22.9825	2108	22.9825	1968
23.002	2474	23.002	2309	23.002	2096	23.002	2067	23.002	2003
23.0215	2466	23.0215	2253	23.0215	2076	23.0215	2050	23.0215	2012
23.0409	2380	23.0409	2355	23.0409	2122	23.0409	2007	23.0409	2103
23.0604	2511	23.0604	2249	23.0604	2176	23.0604	2074	23.0604	2036
23.0798	2428	23.0798	2322	23.0798	2092	23.0798	2048	23.0798	2035
23.0993	2506	23.0993	2250	23.0993	2109	23.0993	2004	23.0993	2072
23.1188	2333	23.1188	2347	23.1188	2056	23.1188	2142	23.1188	2070
23.1382	2444	23.1382	2382	23.1382	2148	23.1382	2138	23.1382	2076
23.1577	2412	23.1577	2393	23.1577	2168	23.1577	2041	23.1577	1995
23.1771	2369	23.1771	2258	23.1771	2190	23.1771	2042	23.1771	2042
23.1966	2290	23.1966	2406	23.1966	2193	23.1966	1996	23.1966	2131
23.2161	2421	23.2161	2423	23.2161	2158	23.2161	2075	23.2161	2058
23.2355	2410	23.2355	2261	23.2355	2120	23.2355	2045	23.2355	2016
23.255	2455	23.255	2305	23.255	2077	23.255	1997	23.255	1969
23.2745	2374	23.2745	2293	23.2745	2047	23.2745	2083	23.2745	2016
23.2939	2480	23.2939	2348	23.2939	2114	23.2939	1992	23.2939	2076
23.3134	2542	23.3134	2290	23.3134	2055	23.3134	2025	23.3134	2088
23.3328	2396	23.3328	2283	23.3328	2190	23.3328	2089	23.3328	2015
23.3523	2390	23.3523	2338	23.3523	2140	23.3523	2086	23.3523	2018
23.3718	2431	23.3718	2313	23.3718	2140	23.3718	2123	23.3718	1956
23.3912	2451	23.3912	2272	23.3912	2208	23.3912	2092	23.3912	2026
23.4107	2418	23.4107	2299	23.4107	2116	23.4107	2128	23.4107	2105
23.4301	2422	23.4301	2337	23.4301	2123	23.4301	2158	23.4301	1995
23.4496	2501	23.4496	2366	23.4496	2153	23.4496	2110	23.4496	2044
23.4691	2434	23.4691	2314	23.4691	2174	23.4691	2074	23.4691	2087
23.4885	2412	23.4885	2423	23.4885	2097	23.4885	2045	23.4885	2074
23.508	2393	23.508	2363	23.508	2136	23.508	2044	23.508	2011
23.5275	2497	23.5275	2336	23.5275	2172	23.5275	2051	23.5275	2126
23.5469	2443	23.5469	2338	23.5469	2034	23.5469	2103	23.5469	2075
23.5664	2384	23.5664	2386	23.5664	2192	23.5664	2077	23.5664	2109
23.5858	2367	23.5858	2362	23.5858	2208	23.5858	2094	23.5858	2032
23.6053	2399	23.6053	2286	23.6053	2138	23.6053	2027	23.6053	2016
23.6248	2442	23.6248	2392	23.6248	2203	23.6248	2101	23.6248	1991
23.6442	2341	23.6442	2283	23.6442	2166	23.6442	2112	23.6442	2124
23.6637	2464	23.6637	2336	23.6637	2167	23.6637	2131	23.6637	2136
23.6831	2484	23.6831	2353	23.6831	2223	23.6831	2106	23.6831	2136
23.7026	2480	23.7026	2288	23.7026	2210	23.7026	2209	23.7026	2082
23.7221	2442	23.7221	2302	23.7221	2178	23.7221	2100	23.7221	2099
23.7415	2399	23.7415	2325	23.7415	2196	23.7415	2100	23.7415	2111
23.761	2448	23.761	2397	23.761	2153	23.761	2137	23.761	2102
23.7805	2502	23.7805	2400	23.7805	2182	23.7805	2179	23.7805	2091
23.7999	2425	23.7999	2415	23.7999	2204	23.7999	2002	23.7999	2100
23.8194	2450	23.8194	2500	23.8194	2165	23.8194	2041	23.8194	2151
23.8388	2441	23.8388	2493	23.8388	2188	23.8388	2098	23.8388	2066
23.8583	2489	23.8583	2360	23.8583	2129	23.8583	2103	23.8583	2136
23.8778	2507	23.8778	2471	23.8778	2247	23.8778	2152	23.8778	2005
23.8972	2505	23.8972	2391	23.8972	2206	23.8972	2117	23.8972	2080
23.9167	2452	23.9167	2396	23.9167	2146	23.9167	2140	23.9167	2075
23.9361	2520	23.9361	2415	23.9361	2225	23.9361	2167	23.9361	2166
23.9556	2528	23.9556	2426	23.9556	2166	23.9556	2066	23.9556	2115
23.9751	2452	23.9751	2415	23.9751	2165	23.9751	2148	23.9751	2144
23.9945	2549	23.9945	2354	23.9945	2248	23.9945	2164	23.9945	2112
24.014	2553	24.014	2391	24.014	2191	24.014	2155	24.014	2150
24.0335	2500	24.0335	2383	24.0335	2157	24.0335	2162	24.0335	2125
24.0529	2581	24.0529	2421	24.0529	2247	24.0529	2196	24.0529	2118
24.0724	2498	24.0724	2433	24.0724	2227	24.0724	2151	24.0724	2208
24.0918	2481	24.0918	2433	24.0918	2157	24.0918	2178	24.0918	2067
24.1113	2598	24.1113	2416	24.1113	2253	24.1113	2120	24.1113	2088
24.1308	2556	24.1308	2467	24.1308	2150	24.1308	2116	24.1308	2166
24.1502	2682	24.1502	2468	24.1502	2249	24.1502	2076	24.1502	2170
24.1697	2553	24.1697	2336	24.1697	2188	24.1697	2242	24.1697	2165
24.1891	2570	24.1891	2538	24.1891	2237	24.1891	2164	24.1891	2161
24.2086	2588	24.2086	2411	24.2086	2200	24.2086	2155	24.2086	2142
24.2281	2538	24.2281	2453	24.2281	2280	24.2281	2279	24.2281	2095
24.2475	2628	24.2475	2418	24.2475	2288	24.2475	2234	24.2475	2179
24.267	2595	24.267	2491	24.267	2332	24.267	2195	24.267	2158
24.2865	2567	24.2865	2449	24.2865	2285	24.2865	2266	24.2865	2174
24.3059	2645	24.3059	2450	24.3059	2311	24.3059	2189	24.3059	2269
24.3254	2613	24.3254	2516	24.3254	2350	24.3254	2170	24.3254	2204
24.3448	2622	24.3448	2543	24.3448	2286	24.3448	2201	24.3448	2253
24.3643	2655	24.3643	2497	24.3643	2236	24.3643	2186	24.3643	2180
24.3838	2665	24.3838	2485	24.3838	2272	24.3838	2238	24.3838	2204
24.4032	2631	24.4032	2521	24.4032	2266	24.4032	2258	24.4032	2252
24.4227	2620	24.4227	2571	24.4227	2314	24.4227	2274	24.4227	2130
24.4421	2650	24.4421	2541	24.4421	2259	24.4421	2284	24.4421	2215
24.4616	2717	24.4616	2551	24.4616	2255	24.4616	2274	24.4616	2316
24.4811	2650	24.4811	2481	24.4811	2332	24.4811	2244	24.4811	2222
24.5005	2649	24.5005	2573	24.5005	2328	24.5005	2326	24.5005	2246
24.52	2689	24.52	2540	24.52	2346	24.52	2300	24.52	2269
24.5395	2632	24.5395	2556	24.5395	2310	24.5395	2257	24.5395	2184
24.5589	2788	24.5589	2572	24.5589	2467	24.5589	2368	24.5589	2191
24.5784	2808	24.5784	2633	24.5784	2403	24.5784	2345	24.5784	2212
24.5978	2729	24.5978	2501	24.5978	2449	24.5978	2366	24.5978	2211
24.6173	2663	24.6173	2626	24.6173	2493	24.6173	2329	24.6173	2235
24.6368	2692	24.6368	2631	24.6368	2350	24.6368	2282	24.6368	2272
24.6562	2671	24.6562	2609	24.6562	2454	24.6562	2358	24.6562	2260
24.6757	2750	24.6757	2582	24.6757	2431	24.6757	2273	24.6757	2225
24.6951	2858	24.6951	2613	24.6951	2419	24.6951	2338	24.6951	2317
24.7146	2774	24.7146	2714	24.7146	2371	24.7146	2337	24.7146	2293
24.7341	2720	24.7341	2688	24.7341	2413	24.7341	2333	24.7341	2316
24.7535	2795	24.7535	2613	24.7535	2402	24.7535	2342	24.7535	2188
24.773	2850	24.773	2641	24.773	2534	24.773	2330	24.773	2355
24.7925	2904	24.7925	2591	24.7925	2455	24.7925	2355	24.7925	2308
24.8119	2800	24.8119	2766	24.8119	2434	24.8119	2367	24.8119	2334
24.8314	2912	24.8314	2775	24.8314	2364	24.8314	2477	24.8314	2343
24.8508	2870	24.8508	2783	24.8508	2514	24.8508	2413	24.8508	2353
24.8703	2945	24.8703	2741	24.8703	2516	24.8703	2444	24.8703	2304
24.8898	2971	24.8898	2734	24.8898	2517	24.8898	2401	24.8898	2317
24.9092	2891	24.9092	2755	24.9092	2539	24.9092	2401	24.9092	2309
24.9287	2873	24.9287	2754	24.9287	2535	24.9287	2448	24.9287	2312
24.9481	2904	24.9481	2882	24.9481	2498	24.9481	2427	24.9481	2405
24.9676	2987	24.9676	2836	24.9676	2478	24.9676	2391	24.9676	2452
24.9871	2974	24.9871	2828	24.9871	2476	24.9871	2450	24.9871	2383
25.0065	2977	25.0065	2891	25.0065	2509	25.0065	2474	25.0065	2344
25.026	2859	25.026	2832	25.026	2562	25.026	2487	25.026	2448
25.0455	2938	25.0455	2910	25.0455	2499	25.0455	2504	25.0455	2440
25.0649	2952	25.0649	2909	25.0649	2572	25.0649	2507	25.0649	2474
25.0844	3039	25.0844	2829	25.0844	2604	25.0844	2535	25.0844	2550
25.1038	3118	25.1038	2887	25.1038	2623	25.1038	2587	25.1038	2530
25.1233	2963	25.1233	2891	25.1233	2657	25.1233	2534	25.1233	2359
25.1428	3167	25.1428	2899	25.1428	2595	25.1428	2594	25.1428	2485
25.1622	3035	25.1622	2975	25.1622	2628	25.1622	2646	25.1622	2455
25.1817	3085	25.1817	2985	25.1817	2633	25.1817	2604	25.1817	2506
25.2011	3102	25.2011	2943	25.2011	2710	25.2011	2575	25.2011	2581
25.2206	3154	25.2206	2971	25.2206	2744	25.2206	2619	25.2206	2578
25.2401	3047	25.2401	3085	25.2401	2621	25.2401	2639	25.2401	2549
25.2595	3135	25.2595	2983	25.2595	2712	25.2595	2645	25.2595	2482
25.279	3202	25.279	2976	25.279	2712	25.279	2658	25.279	2593
25.2985	3169	25.2985	3133	25.2985	2664	25.2985	2675	25.2985	2598
25.3179	3198	25.3179	3101	25.3179	2859	25.3179	2686	25.3179	2560
25.3374	3294	25.3374	3106	25.3374	2772	25.3374	2622	25.3374	2613
25.3568	3313	25.3568	3159	25.3568	2811	25.3568	2641	25.3568	2596
25.3763	3249	25.3763	3069	25.3763	2758	25.3763	2711	25.3763	2439
25.3958	3262	25.3958	3108	25.3958	2820	25.3958	2649	25.3958	2607
25.4152	3342	25.4152	3148	25.4152	2870	25.4152	2740	25.4152	2680
25.4347	3332	25.4347	3250	25.4347	2822	25.4347	2738	25.4347	2622
25.4541	3511	25.4541	3370	25.4541	2918	25.4541	2809	25.4541	2561
25.4736	3400	25.4736	3250	25.4736	2909	25.4736	2819	25.4736	2788
25.4931	3540	25.4931	3347	25.4931	2865	25.4931	2860	25.4931	2709
25.5125	3560	25.5125	3313	25.5125	2867	25.5125	2843	25.5125	2804
25.532	3484	25.532	3295	25.532	2892	25.532	2898	25.532	2731
25.5514	3568	25.5514	3325	25.5514	2959	25.5514	2874	25.5514	2760
25.5709	3658	25.5709	3505	25.5709	3073	25.5709	2899	25.5709	2802
25.5904	3601	25.5904	3444	25.5904	3133	25.5904	2852	25.5904	2787
25.6098	3528	25.6098	3535	25.6098	3005	25.6098	2818	25.6098	2903
25.6293	3696	25.6293	3492	25.6293	3090	25.6293	2902	25.6293	2865
25.6488	3730	25.6488	3446	25.6488	3090	25.6488	3105	25.6488	2814
25.6682	3900	25.6682	3510	25.6682	3110	25.6682	3021	25.6682	2875
25.6877	3735	25.6877	3524	25.6877	3050	25.6877	3196	25.6877	2902
25.7071	3720	25.7071	3656	25.7071	3247	25.7071	3044	25.7071	2908
25.7266	3820	25.7266	3640	25.7266	3285	25.7266	3068	25.7266	2982
25.7461	3913	25.7461	3667	25.7461	3156	25.7461	3051	25.7461	2990
25.7655	3904	25.7655	3687	25.7655	3156	25.7655	3083	25.7655	3089
25.785	4050	25.785	3682	25.785	3267	25.785	3069	25.785	2954
25.8044	4027	25.8044	3758	25.8044	3340	25.8044	3158	25.8044	2980
25.8239	3980	25.8239	3658	25.8239	3510	25.8239	3109	25.8239	3117
25.8434	3998	25.8434	3678	25.8434	3385	25.8434	3263	25.8434	3151
25.8628	4084	25.8628	3783	25.8628	3411	25.8628	3245	25.8628	3157
25.8823	4247	25.8823	3855	25.8823	3534	25.8823	3186	25.8823	3105
25.9018	4198	25.9018	3852	25.9018	3498	25.9018	3271	25.9018	3227
25.9212	4179	25.9212	3921	25.9212	3465	25.9212	3336	25.9212	3331
25.9407	4182	25.9407	3899	25.9407	3604	25.9407	3314	25.9407	3171
25.9601	4171	25.9601	4017	25.9601	3553	25.9601	3333	25.9601	3204
25.9796	4348	25.9796	4171	25.9796	3562	25.9796	3277	25.9796	3268
25.9991	4272	25.9991	4070	25.9991	3567	25.9991	3391	25.9991	3095
26.0185	4254	26.0185	4090	26.0185	3627	26.0185	3410	26.0185	3322
26.038	4505	26.038	4204	26.038	3711	26.038	3483	26.038	3309
26.0574	4547	26.0574	4254	26.0574	3723	26.0574	3531	26.0574	3333
26.0769	4596	26.0769	4197	26.0769	3858	26.0769	3551	26.0769	3404
26.0964	4643	26.0964	4309	26.0964	3794	26.0964	3657	26.0964	3524
26.1158	4604	26.1158	4249	26.1158	3839	26.1158	3709	26.1158	3481
26.1353	4713	26.1353	4406	26.1353	3865	26.1353	3753	26.1353	3436
26.1548	4816	26.1548	4488	26.1548	3755	26.1548	3730	26.1548	3524
26.1742	4680	26.1742	4319	26.1742	3879	26.1742	3695	26.1742	3460
26.1937	4842	26.1937	4534	26.1937	3899	26.1937	3766	26.1937	3551
26.2131	4950	26.2131	4520	26.2131	3990	26.2131	3771	26.2131	3604
26.2326	5024	26.2326	4695	26.2326	4048	26.2326	3730	26.2326	3622
26.2521	5076	26.2521	4763	26.2521	4114	26.2521	3938	26.2521	3653
26.2715	5128	26.2715	4688	26.2715	4117	26.2715	3943	26.2715	3681
26.291	5242	26.291	4821	26.291	4214	26.291	3952	26.291	3781
26.3104	5158	26.3104	4887	26.3104	4189	26.3104	4011	26.3104	3800
26.3299	5208	26.3299	4880	26.3299	4241	26.3299	3969	26.3299	3837
26.3494	5362	26.3494	5044	26.3494	4349	26.3494	4167	26.3494	3823
26.3688	5445	26.3688	4974	26.3688	4361	26.3688	4131	26.3688	4033
26.3883	5438	26.3883	5081	26.3883	4317	26.3883	4152	26.3883	3944
26.4078	5552	26.4078	5057	26.4078	4393	26.4078	4347	26.4078	4000
26.4272	5676	26.4272	5095	26.4272	4567	26.4272	4119	26.4272	4110
26.4467	5885	26.4467	5205	26.4467	4677	26.4467	4338	26.4467	4179
26.4661	5803	26.4661	5296	26.4661	4690	26.4661	4349	26.4661	4143
26.4856	5844	26.4856	5383	26.4856	4649	26.4856	4446	26.4856	4222
26.5051	5902	26.5051	5412	26.5051	4838	26.5051	4229	26.5051	4174
26.5245	6113	26.5245	5588	26.5245	4870	26.5245	4449	26.5245	4170
26.544	6223	26.544	5533	26.544	4827	26.544	4499	26.544	4258
26.5634	6255	26.5634	5652	26.5634	4935	26.5634	4484	26.5634	4342
26.5829	6265	26.5829	5652	26.5829	5072	26.5829	4502	26.5829	4402
26.6024	6377	26.6024	5796	26.6024	4982	26.6024	4689	26.6024	4465
26.6218	6461	26.6218	5731	26.6218	5120	26.6218	4767	26.6218	4343
26.6413	6596	26.6413	5632	26.6413	4947	26.6413	4825	26.6413	4460
26.6608	6605	26.6608	5920	26.6608	5118	26.6608	4795	26.6608	4602
26.6802	6690	26.6802	5961	26.6802	5202	26.6802	4873	26.6802	4582
26.6997	6589	26.6997	5828	26.6997	5212	26.6997	4861	26.6997	4515
26.7191	6913	26.7191	6128	26.7191	5304	26.7191	4903	26.7191	4622
26.7386	6811	26.7386	6307	26.7386	5481	26.7386	5053	26.7386	4712
26.7581	7002	26.7581	6420	26.7581	5370	26.7581	5020	26.7581	4513
26.7775	7293	26.7775	6373	26.7775	5429	26.7775	5265	26.7775	4822
26.797	7128	26.797	6463	26.797	5513	26.797	5202	26.797	4824
26.8164	7228	26.8164	6536	26.8164	5619	26.8164	5190	26.8164	4842
26.8359	7304	26.8359	6647	26.8359	5489	26.8359	5296	26.8359	4869
26.8554	7420	26.8554	6626	26.8554	5784	26.8554	5252	26.8554	4911
26.8748	7544	26.8748	6819	26.8748	5678	26.8748	5343	26.8748	5111
26.8943	7626	26.8943	6782	26.8943	5711	26.8943	5454	26.8943	4989
26.9138	7829	26.9138	6790	26.9138	5847	26.9138	5499	26.9138	5129
26.9332	7659	26.9332	6830	26.9332	5925	26.9332	5395	26.9332	5135
26.9527	7875	26.9527	7043	26.9527	5895	26.9527	5491	26.9527	5236
26.9721	7942	26.9721	6755	26.9721	5770	26.9721	5611	26.9721	5084
26.9916	8006	26.9916	7095	26.9916	6007	26.9916	5546	26.9916	5165
27.0111	8030	27.0111	7064	27.0111	6075	27.0111	5573	27.0111	5075
27.0305	8186	27.0305	7242	27.0305	5902	27.0305	5616	27.0305	5030
27.05	7984	27.05	7267	27.05	6112	27.05	5644	27.05	5182
27.0694	8162	27.0694	7308	27.0694	6130	27.0694	5716	27.0694	5306
27.0889	8440	27.0889	7375	27.0889	6045	27.0889	5646	27.0889	5444
27.1084	8427	27.1084	7461	27.1084	6216	27.1084	5747	27.1084	5379
27.1278	8281	27.1278	7434	27.1278	6197	27.1278	5734	27.1278	5340
27.1473	8461	27.1473	7569	27.1473	6040	27.1473	5708	27.1473	5339
27.1668	8453	27.1668	7481	27.1668	6143	27.1668	5806	27.1668	5157
27.1862	8403	27.1862	7522	27.1862	6220	27.1862	5661	27.1862	5237
27.2057	8456	27.2057	7677	27.2057	6283	27.2057	5783	27.2057	5316
27.2251	8522	27.2251	7519	27.2251	6289	27.2251	5853	27.2251	5394
27.2446	8469	27.2446	7601	27.2446	6148	27.2446	5833	27.2446	5222
27.2641	8330	27.2641	7610	27.2641	6141	27.2641	5835	27.2641	5367
27.2835	8366	27.2835	7644	27.2835	6113	27.2835	5725	27.2835	5309
27.303	8393	27.303	7649	27.303	5905	27.303	5847	27.303	5358
27.3224	8452	27.3224	7646	27.3224	6095	27.3224	5946	27.3224	5151
27.3419	8517	27.3419	7551	27.3419	6162	27.3419	5752	27.3419	5344
27.3614	8528	27.3614	7386	27.3614	6010	27.3614	5830	27.3614	5230
27.3808	8405	27.3808	7739	27.3808	6180	27.3808	5692	27.3808	5272
27.4003	8515	27.4003	7397	27.4003	6104	27.4003	5752	27.4003	5216
27.4198	8276	27.4198	7405	27.4198	6005	27.4198	5716	27.4198	5096
27.4392	8233	27.4392	7267	27.4392	6047	27.4392	5718	27.4392	5157
27.4587	8135	27.4587	7413	27.4587	5800	27.4587	5668	27.4587	5095
27.4781	8280	27.4781	7396	27.4781	5806	27.4781	5515	27.4781	4919
27.4976	8200	27.4976	7473	27.4976	5763	27.4976	5416	27.4976	5039
27.5171	8166	27.5171	7383	27.5171	5751	27.5171	5538	27.5171	4978
27.5365	8059	27.5365	7124	27.5365	5788	27.5365	5540	27.5365	4745
27.556	8119	27.556	7076	27.556	5705	27.556	5312	27.556	4959
27.5754	7997	27.5754	7185	27.5754	5611	27.5754	5350	27.5754	4902
27.5949	7768	27.5949	7105	27.5949	5701	27.5949	5292	27.5949	4830
27.6144	7813	27.6144	7090	27.6144	5512	27.6144	5127	27.6144	4795
27.6338	7666	27.6338	6929	27.6338	5487	27.6338	5240	27.6338	4757
27.6533	7609	27.6533	6947	27.6533	5292	27.6533	5061	27.6533	4655
27.6728	7519	27.6728	6715	27.6728	5333	27.6728	5086	27.6728	4703
27.6922	7524	27.6922	6643	27.6922	5193	27.6922	5073	27.6922	4522
27.7117	7181	27.7117	6639	27.7117	5228	27.7117	4831	27.7117	4614
27.7311	7159	27.7311	6413	27.7311	5177	27.7311	4962	27.7311	4532
27.7506	7239	27.7506	6437	27.7506	5074	27.7506	4775	27.7506	4403
27.7701	6940	27.7701	6295	27.7701	5117	27.7701	4749	27.7701	4358
27.7895	6927	27.7895	6292	27.7895	5092	27.7895	4761	27.7895	4465
27.809	6900	27.809	6245	27.809	4870	27.809	4883	27.809	4251
27.8284	6690	27.8284	6031	27.8284	4840	27.8284	4635	27.8284	4234
27.8479	6559	27.8479	6024	27.8479	4644	27.8479	4629	27.8479	4122
27.8674	6546	27.8674	5925	27.8674	4685	27.8674	4568	27.8674	4108
27.8868	6422	27.8868	5912	27.8868	4836	27.8868	4463	27.8868	4059
27.9063	6333	27.9063	5847	27.9063	4555	27.9063	4330	27.9063	4097
27.9258	6167	27.9258	5788	27.9258	4631	27.9258	4303	27.9258	3995
27.9452	6079	27.9452	5607	27.9452	4408	27.9452	4361	27.9452	4068
27.9647	6043	27.9647	5600	27.9647	4410	27.9647	4247	27.9647	3842
27.9841	5852	27.9841	5437	27.9841	4430	27.9841	4274	27.9841	3837
28.0036	5959	28.0036	5276	28.0036	4310	28.0036	4163	28.0036	3765
28.0231	5780	28.0231	5392	28.0231	4115	28.0231	4258	28.0231	3759
28.0425	5686	28.0425	5230	28.0425	4173	28.0425	4082	28.0425	3761
28.062	5600	28.062	5075	28.062	4132	28.062	4076	28.062	3771
28.0814	5404	28.0814	5091	28.0814	4130	28.0814	3995	28.0814	3614
28.1009	5405	28.1009	5090	28.1009	4031	28.1009	3894	28.1009	3621
28.1204	5215	28.1204	4933	28.1204	4087	28.1204	3885	28.1204	3489
28.1398	5413	28.1398	4967	28.1398	3856	28.1398	3868	28.1398	3395
28.1593	5114	28.1593	4899	28.1593	3866	28.1593	3654	28.1593	3532
28.1788	4954	28.1788	4753	28.1788	3977	28.1788	3767	28.1788	3478
28.1982	5139	28.1982	4748	28.1982	3835	28.1982	3784	28.1982	3531
28.2177	4870	28.2177	4661	28.2177	3767	28.2177	3726	28.2177	3379
28.2371	4855	28.2371	4580	28.2371	3737	28.2371	3587	28.2371	3398
28.2566	4734	28.2566	4636	28.2566	3662	28.2566	3538	28.2566	3339
28.2761	4782	28.2761	4556	28.2761	3683	28.2761	3466	28.2761	3213
28.2955	4650	28.2955	4248	28.2955	3687	28.2955	3395	28.2955	3227
28.315	4470	28.315	4363	28.315	3585	28.315	3467	28.315	3232
28.3344	4523	28.3344	4462	28.3344	3497	28.3344	3581	28.3344	3243
28.3539	4586	28.3539	4230	28.3539	3458	28.3539	3347	28.3539	3198
28.3734	4502	28.3734	4241	28.3734	3447	28.3734	3494	28.3734	3142
28.3928	4338	28.3928	4172	28.3928	3483	28.3928	3440	28.3928	3066
28.4123	4411	28.4123	4082	28.4123	3373	28.4123	3235	28.4123	3164
28.4318	4240	28.4318	4054	28.4318	3354	28.4318	3204	28.4318	3080
28.4512	4271	28.4512	3969	28.4512	3331	28.4512	3353	28.4512	3077
28.4707	4097	28.4707	4011	28.4707	3313	28.4707	3232	28.4707	3070
28.4901	3976	28.4901	3856	28.4901	3211	28.4901	3296	28.4901	2969
28.5096	3948	28.5096	3851	28.5096	3323	28.5096	3114	28.5096	3035
28.5291	3955	28.5291	3884	28.5291	3225	28.5291	3243	28.5291	3019
28.5485	3943	28.5485	3868	28.5485	3130	28.5485	3094	28.5485	2972
28.568	3938	28.568	3838	28.568	3135	28.568	3162	28.568	3011
28.5874	3826	28.5874	3723	28.5874	3161	28.5874	3073	28.5874	3014
28.6069	3737	28.6069	3490	28.6069	3098	28.6069	3159	28.6069	2959
28.6264	3828	28.6264	3526	28.6264	3115	28.6264	3180	28.6264	2969
28.6458	3684	28.6458	3688	28.6458	3032	28.6458	2916	28.6458	2947
28.6653	3673	28.6653	3650	28.6653	3134	28.6653	3026	28.6653	2832
28.6848	3627	28.6848	3585	28.6848	3181	28.6848	3030	28.6848	2882
28.7042	3524	28.7042	3583	28.7042	3011	28.7042	2979	28.7042	2875
28.7237	3594	28.7237	3394	28.7237	2997	28.7237	2970	28.7237	2900
28.7431	3566	28.7431	3435	28.7431	3009	28.7431	2922	28.7431	2860
28.7626	3446	28.7626	3411	28.7626	2899	28.7626	2932	28.7626	2748
28.7821	3517	28.7821	3304	28.7821	2934	28.7821	2994	28.7821	2767
28.8015	3403	28.8015	3256	28.8015	2898	28.8015	2971	28.8015	2802
28.821	3379	28.821	3347	28.821	2889	28.821	2862	28.821	2796
28.8404	3453	28.8404	3304	28.8404	2930	28.8404	2818	28.8404	2702
28.8599	3343	28.8599	3292	28.8599	2989	28.8599	2864	28.8599	2731
28.8794	3385	28.8794	3199	28.8794	2889	28.8794	2855	28.8794	2660
28.8988	3355	28.8988	3207	28.8988	2842	28.8988	2733	28.8988	2804
28.9183	3364	28.9183	3212	28.9183	2850	28.9183	2767	28.9183	2777
28.9378	3280	28.9378	3198	28.9378	2866	28.9378	2841	28.9378	2730
28.9572	3293	28.9572	3009	28.9572	2787	28.9572	2746	28.9572	2719
28.9767	3149	28.9767	3093	28.9767	2782	28.9767	2752	28.9767	2698
28.9961	3137	28.9961	3080	28.9961	2896	28.9961	2743	28.9961	2745
29.0156	3103	29.0156	3090	29.0156	2725	29.0156	2702	29.0156	2642
29.0351	3234	29.0351	2987	29.0351	2719	29.0351	2723	29.0351	2720
29.0545	3088	29.0545	3061	29.0545	2676	29.0545	2668	29.0545	2628
29.074	3101	29.074	3070	29.074	2778	29.074	2758	29.074	2538
29.0934	3059	29.0934	2926	29.0934	2663	29.0934	2639	29.0934	2613
29.1129	3053	29.1129	2964	29.1129	2749	29.1129	2724	29.1129	2565
29.1324	3048	29.1324	2994	29.1324	2727	29.1324	2718	29.1324	2620
29.1518	3056	29.1518	2942	29.1518	2784	29.1518	2646	29.1518	2542
29.1713	2950	29.1713	2816	29.1713	2562	29.1713	2667	29.1713	2664
29.1908	2956	29.1908	2858	29.1908	2718	29.1908	2578	29.1908	2553
29.2102	3030	29.2102	2848	29.2102	2717	29.2102	2601	29.2102	2594
29.2297	2927	29.2297	2836	29.2297	2611	29.2297	2636	29.2297	2573
29.2491	2969	29.2491	2900	29.2491	2657	29.2491	2558	29.2491	2476
29.2686	2948	29.2686	2802	29.2686	2540	29.2686	2626	29.2686	2538
29.2881	2960	29.2881	2816	29.2881	2541	29.2881	2548	29.2881	2542
29.3075	2837	29.3075	2891	29.3075	2579	29.3075	2589	29.3075	2491
29.327	2797	29.327	2819	29.327	2597	29.327	2602	29.327	2469
29.3464	2907	29.3464	2742	29.3464	2503	29.3464	2492	29.3464	2511
29.3659	2929	29.3659	2766	29.3659	2564	29.3659	2536	29.3659	2577
29.3854	2875	29.3854	2787	29.3854	2572	29.3854	2558	29.3854	2517
29.4048	2855	29.4048	2692	29.4048	2524	29.4048	2485	29.4048	2508
29.4243	2795	29.4243	2559	29.4243	2589	29.4243	2561	29.4243	2472
29.4438	2685	29.4438	2747	29.4438	2545	29.4438	2534	29.4438	2584
29.4632	2713	29.4632	2735	29.4632	2486	29.4632	2522	29.4632	2399
29.4827	2779	29.4827	2705	29.4827	2511	29.4827	2536	29.4827	2569
29.5021	2708	29.5021	2623	29.5021	2516	29.5021	2519	29.5021	2519
29.5216	2763	29.5216	2621	29.5216	2515	29.5216	2483	29.5216	2399
29.5411	2804	29.5411	2682	29.5411	2500	29.5411	2526	29.5411	2444
29.5605	2677	29.5605	2584	29.5605	2412	29.5605	2478	29.5605	2451
29.58	2679	29.58	2669	29.58	2491	29.58	2458	29.58	2410
29.5994	2692	29.5994	2603	29.5994	2469	29.5994	2459	29.5994	2441
29.6189	2757	29.6189	2672	29.6189	2552	29.6189	2469	29.6189	2395
29.6384	2631	29.6384	2508	29.6384	2451	29.6384	2331	29.6384	2349
29.6578	2734	29.6578	2587	29.6578	2527	29.6578	2446	29.6578	2486
29.6773	2642	29.6773	2577	29.6773	2348	29.6773	2448	29.6773	2508
29.6968	2654	29.6968	2592	29.6968	2584	29.6968	2445	29.6968	2454
29.7162	2601	29.7162	2493	29.7162	2429	29.7162	2375	29.7162	2353
29.7357	2590	29.7357	2548	29.7357	2393	29.7357	2433	29.7357	2341
29.7551	2613	29.7551	2572	29.7551	2336	29.7551	2375	29.7551	2363
29.7746	2610	29.7746	2477	29.7746	2385	29.7746	2382	29.7746	2318
29.7941	2574	29.7941	2530	29.7941	2333	29.7941	2479	29.7941	2482
29.8135	2606	29.8135	2603	29.8135	2311	29.8135	2405	29.8135	2471
29.833	2506	29.833	2501	29.833	2366	29.833	2433	29.833	2359
29.8524	2490	29.8524	2549	29.8524	2369	29.8524	2481	29.8524	2406
29.8719	2574	29.8719	2555	29.8719	2321	29.8719	2506	29.8719	2366
29.8914	2591	29.8914	2433	29.8914	2443	29.8914	2357	29.8914	2386
29.9108	2494	29.9108	2438	29.9108	2449	29.9108	2377	29.9108	2362
29.9303	2582	29.9303	2472	29.9303	2340	29.9303	2393	29.9303	2380
29.9498	2517	29.9498	2425	29.9498	2336	29.9498	2409	29.9498	2364
29.9692	2580	29.9692	2410	29.9692	2325	29.9692	2369	29.9692	2390
29.9887	2508	29.9887	2391	29.9887	2330	29.9887	2455	29.9887	2368
30.0081	2447	30.0081	2399	30.0081	2399	30.0081	2341	30.0081	2295
30.0276	2482	30.0276	2460	30.0276	2310	30.0276	2417	30.0276	2358
30.0471	2506	30.0471	2441	30.0471	2400	30.0471	2346	30.0471	2358
30.0665	2398	30.0665	2383	30.0665	2418	30.0665	2402	30.0665	2343
30.086	2464	30.086	2392	30.086	2355	30.086	2365	30.086	2297
30.1054	2529	30.1054	2329	30.1054	2264	30.1054	2272	30.1054	2400
30.1249	2400	30.1249	2381	30.1249	2336	30.1249	2345	30.1249	2317
30.1444	2523	30.1444	2367	30.1444	2301	30.1444	2328	30.1444	2317
30.1638	2432	30.1638	2300	30.1638	2301	30.1638	2342	30.1638	2331
30.1833	2447	30.1833	2428	30.1833	2292	30.1833	2281	30.1833	2338
30.2027	2408	30.2027	2374	30.2027	2283	30.2027	2335	30.2027	2348
30.2222	2402	30.2222	2352	30.2222	2293	30.2222	2279	30.2222	2324
30.2417	2315	30.2417	2352	30.2417	2311	30.2417	2315	30.2417	2371
30.2611	2347	30.2611	2460	30.2611	2255	30.2611	2362	30.2611	2224
30.2806	2420	30.2806	2282	30.2806	2252	30.2806	2343	30.2806	2326
30.3001	2409	30.3001	2335	30.3001	2203	30.3001	2322	30.3001	2347
30.3195	2431	30.3195	2321	30.3195	2273	30.3195	2351	30.3195	2222
30.339	2461	30.339	2331	30.339	2359	30.339	2269	30.339	2244
30.3584	2444	30.3584	2392	30.3584	2337	30.3584	2307	30.3584	2260
30.3779	2414	30.3779	2349	30.3779	2312	30.3779	2322	30.3779	2274
30.3974	2349	30.3974	2264	30.3974	2239	30.3974	2263	30.3974	2198
30.4168	2423	30.4168	2334	30.4168	2219	30.4168	2354	30.4168	2379
30.4363	2378	30.4363	2297	30.4363	2311	30.4363	2352	30.4363	2233
30.4557	2353	30.4557	2269	30.4557	2257	30.4557	2340	30.4557	2252
30.4752	2406	30.4752	2356	30.4752	2284	30.4752	2293	30.4752	2375
30.4947	2398	30.4947	2254	30.4947	2265	30.4947	2224	30.4947	2268
30.5141	2399	30.5141	2193	30.5141	2287	30.5141	2260	30.5141	2299
30.5336	2428	30.5336	2304	30.5336	2216	30.5336	2300	30.5336	2260
30.5531	2377	30.5531	2317	30.5531	2216	30.5531	2191	30.5531	2293
30.5725	2381	30.5725	2231	30.5725	2158	30.5725	2210	30.5725	2253
30.592	2319	30.592	2268	30.592	2332	30.592	2301	30.592	2262
30.6114	2359	30.6114	2270	30.6114	2284	30.6114	2239	30.6114	2177
30.6309	2358	30.6309	2265	30.6309	2313	30.6309	2352	30.6309	2287
30.6504	2293	30.6504	2295	30.6504	2282	30.6504	2255	30.6504	2353
30.6698	2334	30.6698	2190	30.6698	2286	30.6698	2200	30.6698	2250
30.6893	2257	30.6893	2226	30.6893	2217	30.6893	2201	30.6893	2274
30.7087	2312	30.7087	2262	30.7087	2208	30.7087	2233	30.7087	2292
30.7282	2320	30.7282	2146	30.7282	2126	30.7282	2216	30.7282	2266
30.7477	2288	30.7477	2270	30.7477	2268	30.7477	2267	30.7477	2255
30.7671	2239	30.7671	2308	30.7671	2189	30.7671	2249	30.7671	2262
30.7866	2307	30.7866	2309	30.7866	2232	30.7866	2198	30.7866	2280
30.8061	2297	30.8061	2171	30.8061	2281	30.8061	2346	30.8061	2330
30.8255	2231	30.8255	2316	30.8255	2212	30.8255	2211	30.8255	2267
30.845	2246	30.845	2253	30.845	2123	30.845	2182	30.845	2230
30.8644	2317	30.8644	2120	30.8644	2250	30.8644	2187	30.8644	2170
30.8839	2256	30.8839	2200	30.8839	2237	30.8839	2197	30.8839	2269
30.9034	2268	30.9034	2172	30.9034	2228	30.9034	2171	30.9034	2223
30.9228	2261	30.9228	2164	30.9228	2155	30.9228	2253	30.9228	2258
30.9423	2252	30.9423	2103	30.9423	2241	30.9423	2138	30.9423	2220
30.9617	2221	30.9617	2228	30.9617	2151	30.9617	2185	30.9617	2149
30.9812	2259	30.9812	2201	30.9812	2107	30.9812	2269	30.9812	2155
31.0007	2150	31.0007	2209	31.0007	2151	31.0007	2207	31.0007	2217
31.0201	2097	31.0201	2211	31.0201	2077	31.0201	2210	31.0201	2158
31.0396	2227	31.0396	2131	31.0396	2156	31.0396	2195	31.0396	2159
31.0591	2169	31.0591	2112	31.0591	2199	31.0591	2223	31.0591	2205
31.0785	2172	31.0785	2176	31.0785	2248	31.0785	2179	31.0785	2196
31.098	2284	31.098	2127	31.098	2176	31.098	2190	31.098	2198
31.1174	2234	31.1174	2218	31.1174	2177	31.1174	2206	31.1174	2290
31.1369	2227	31.1369	2115	31.1369	2122	31.1369	2204	31.1369	2181
31.1564	2290	31.1564	2064	31.1564	2119	31.1564	2132	31.1564	2304
31.1758	2172	31.1758	2187	31.1758	2152	31.1758	2161	31.1758	2219
31.1953	2188	31.1953	2127	31.1953	2190	31.1953	2144	31.1953	2210
31.2147	2155	31.2147	2164	31.2147	2171	31.2147	2175	31.2147	2166
31.2342	2091	31.2342	2066	31.2342	2069	31.2342	2188	31.2342	2256
31.2537	2249	31.2537	2046	31.2537	2179	31.2537	2138	31.2537	2198
31.2731	2202	31.2731	2143	31.2731	2240	31.2731	2094	31.2731	2084
31.2926	2175	31.2926	2136	31.2926	2204	31.2926	2105	31.2926	2202
31.3121	2159	31.3121	2069	31.3121	2078	31.3121	2140	31.3121	2111
31.3315	2127	31.3315	2126	31.3315	2032	31.3315	2229	31.3315	2121
31.351	2211	31.351	2169	31.351	2155	31.351	2105	31.351	2271
31.3704	2191	31.3704	2103	31.3704	2098	31.3704	2152	31.3704	2152
31.3899	2195	31.3899	2066	31.3899	2090	31.3899	2089	31.3899	2115
31.4094	2119	31.4094	2082	31.4094	2119	31.4094	2219	31.4094	2169
31.4288	2168	31.4288	2113	31.4288	2080	31.4288	2091	31.4288	2122
31.4483	2164	31.4483	2089	31.4483	2163	31.4483	2120	31.4483	2128
31.4677	2205	31.4677	2043	31.4677	2114	31.4677	2107	31.4677	2026
31.4872	2160	31.4872	2089	31.4872	2037	31.4872	2144	31.4872	2163
31.5067	2075	31.5067	2112	31.5067	2056	31.5067	2136	31.5067	2060
31.5261	2185	31.5261	2126	31.5261	2113	31.5261	2167	31.5261	2161
31.5456	2082	31.5456	2041	31.5456	2145	31.5456	2135	31.5456	2185
31.5651	2139	31.5651	2116	31.5651	2115	31.5651	2057	31.5651	2178
31.5845	2139	31.5845	2106	31.5845	2078	31.5845	2156	31.5845	2155
31.604	2122	31.604	2024	31.604	2074	31.604	2142	31.604	2098
31.6234	2072	31.6234	2081	31.6234	2063	31.6234	2082	31.6234	2099
31.6429	2067	31.6429	2033	31.6429	2043	31.6429	2191	31.6429	2108
31.6624	2116	31.6624	1961	31.6624	2062	31.6624	2147	31.6624	2090
31.6818	2045	31.6818	2013	31.6818	2023	31.6818	2080	31.6818	2105
31.7013	2137	31.7013	1998	31.7013	2064	31.7013	2090	31.7013	2131
31.7207	2056	31.7207	2057	31.7207	2043	31.7207	2164	31.7207	2077
31.7402	2066	31.7402	1971	31.7402	2045	31.7402	2090	31.7402	2090
31.7597	2004	31.7597	2055	31.7597	2114	31.7597	2195	31.7597	2081
31.7791	1962	31.7791	2038	31.7791	2075	31.7791	2120	31.7791	2104
31.7986	2049	31.7986	2092	31.7986	2104	31.7986	2137	31.7986	2124
31.8181	2028	31.8181	1926	31.8181	1968	31.8181	2080	31.8181	2079
31.8375	2083	31.8375	1963	31.8375	2074	31.8375	2030	31.8375	2165
31.857	1963	31.857	1976	31.857	2056	31.857	2094	31.857	2088
31.8764	2081	31.8764	2041	31.8764	2085	31.8764	2070	31.8764	2027
31.8959	2082	31.8959	2003	31.8959	2030	31.8959	2055	31.8959	2157
31.9154	2013	31.9154	2025	31.9154	2094	31.9154	2069	31.9154	2028
31.9348	2025	31.9348	2063	31.9348	2057	31.9348	2083	31.9348	2068
31.9543	2044	31.9543	1985	31.9543	2073	31.9543	2081	31.9543	2051
31.9737	2079	31.9737	1989	31.9737	2047	31.9737	2066	31.9737	2098
31.9932	2043	31.9932	1970	31.9932	2011	31.9932	2051	31.9932	2110
32.0127	1975	32.0127	1978	32.0127	2059	32.0127	2057	32.0127	2069
32.0321	1964	32.0321	2055	32.0321	2022	32.0321	2010	32.0321	2073
32.0516	1972	32.0516	2044	32.0516	2071	32.0516	2095	32.0516	2120
32.0711	2067	32.0711	1985	32.0711	1982	32.0711	2051	32.0711	2123
32.0905	2043	32.0905	1956	32.0905	2123	32.0905	1964	32.0905	2093
32.11	2002	32.11	2011	32.11	2025	32.11	2098	32.11	2094
32.1294	1994	32.1294	1916	32.1294	2043	32.1294	1904	32.1294	2035
32.1489	2056	32.1489	2005	32.1489	1990	32.1489	2043	32.1489	2106
32.1684	1981	32.1684	2013	32.1684	2058	32.1684	2068	32.1684	2092
32.1878	2039	32.1878	2005	32.1878	2018	32.1878	2088	32.1878	2019
32.2073	2035	32.2073	1904	32.2073	2081	32.2073	2035	32.2073	2074
32.2267	1987	32.2267	1969	32.2267	2038	32.2267	2058	32.2267	2173
32.2462	2076	32.2462	1966	32.2462	2012	32.2462	2043	32.2462	2101
32.2657	1990	32.2657	2043	32.2657	2025	32.2657	2030	32.2657	2001
32.2851	1994	32.2851	1950	32.2851	2045	32.2851	1946	32.2851	2046
32.3046	1919	32.3046	1989	32.3046	1956	32.3046	2090	32.3046	2131
32.3241	2012	32.3241	1902	32.3241	2017	32.3241	2010	32.3241	2166
32.3435	2044	32.3435	1958	32.3435	2030	32.3435	1983	32.3435	1954
32.363	2012	32.363	1862	32.363	2002	32.363	1972	32.363	2096
32.3824	2047	32.3824	1924	32.3824	1984	32.3824	2105	32.3824	2036
32.4019	1926	32.4019	1918	32.4019	1987	32.4019	2052	32.4019	2122
32.4214	1971	32.4214	1858	32.4214	2046	32.4214	2054	32.4214	2062
32.4408	1972	32.4408	1912	32.4408	2045	32.4408	2007	32.4408	2075
32.4603	1867	32.4603	2017	32.4603	2033	32.4603	1996	32.4603	2074
32.4797	2018	32.4797	1927	32.4797	1947	32.4797	1975	32.4797	1998
32.4992	1977	32.4992	1855	32.4992	1890	32.4992	2022	32.4992	2112
32.5187	1907	32.5187	1900	32.5187	1919	32.5187	1991	32.5187	2042
32.5381	1899	32.5381	1972	32.5381	1976	32.5381	2053	32.5381	1943
32.5576	1944	32.5576	1915	32.5576	2012	32.5576	2005	32.5576	2088
32.5771	1954	32.5771	1868	32.5771	1906	32.5771	1959	32.5771	1995
32.5965	2014	32.5965	1911	32.5965	1947	32.5965	2048	32.5965	2085
32.616	1931	32.616	1924	32.616	1907	32.616	2008	32.616	2034
32.6354	2016	32.6354	1882	32.6354	2004	32.6354	2084	32.6354	2074
32.6549	1971	32.6549	1895	32.6549	1912	32.6549	1968	32.6549	2033
32.6744	1951	32.6744	1942	32.6744	1970	32.6744	1971	32.6744	2106
32.6938	1956	32.6938	1846	32.6938	2035	32.6938	1973	32.6938	2021
32.7133	1950	32.7133	1889	32.7133	2013	32.7133	2011	32.7133	1985
32.7327	1954	32.7327	1786	32.7327	1982	32.7327	2017	32.7327	2035
32.7522	1864	32.7522	1873	32.7522	1962	32.7522	1959	32.7522	1895
32.7717	1844	32.7717	1856	32.7717	1950	32.7717	1996	32.7717	2033
32.7911	1931	32.7911	1845	32.7911	1966	32.7911	1950	32.7911	2061
32.8106	1866	32.8106	1948	32.8106	2007	32.8106	1945	32.8106	1998
32.8301	1881	32.8301	1884	32.8301	1912	32.8301	1891	32.8301	2035
32.8495	1941	32.8495	1880	32.8495	1896	32.8495	1941	32.8495	1960
32.869	1944	32.869	1861	32.869	1905	32.869	1970	32.869	1995
32.8884	1929	32.8884	1893	32.8884	2066	32.8884	2040	32.8884	2055
32.9079	1898	32.9079	1928	32.9079	1972	32.9079	1930	32.9079	2093
32.9274	1910	32.9274	1836	32.9274	1952	32.9274	1986	32.9274	1973
32.9468	1937	32.9468	1870	32.9468	1855	32.9468	1902	32.9468	1978
32.9663	1900	32.9663	1846	32.9663	1907	32.9663	2007	32.9663	2049
32.9857	1944	32.9857	1851	32.9857	1949	32.9857	1943	32.9857	1974
33.0052	1954	33.0052	1905	33.0052	1914	33.0052	1980	33.0052	1957
33.0247	1878	33.0247	1830	33.0247	1915	33.0247	1935	33.0247	1997
33.0441	1890	33.0441	1819	33.0441	1928	33.0441	1908	33.0441	1963
33.0636	1899	33.0636	1820	33.0636	1904	33.0636	1999	33.0636	2081
33.0831	1872	33.0831	1932	33.0831	1914	33.0831	2009	33.0831	1958
33.1025	1919	33.1025	1959	33.1025	1962	33.1025	1954	33.1025	1964
33.122	1858	33.122	1895	33.122	1929	33.122	1919	33.122	2019
33.1414	1828	33.1414	1873	33.1414	1971	33.1414	1930	33.1414	2000
33.1609	1923	33.1609	1900	33.1609	1800	33.1609	1993	33.1609	2036
33.1804	1927	33.1804	1926	33.1804	1897	33.1804	2009	33.1804	2030
33.1998	2013	33.1998	1819	33.1998	1856	33.1998	1962	33.1998	1882
33.2193	1908	33.2193	1865	33.2193	1910	33.2193	1935	33.2193	1947
33.2387	1900	33.2387	1890	33.2387	1885	33.2387	1955	33.2387	1984
33.2582	1922	33.2582	1874	33.2582	1961	33.2582	1937	33.2582	2011
33.2777	1909	33.2777	1774	33.2777	1939	33.2777	1942	33.2777	2032
33.2971	1872	33.2971	1873	33.2971	1852	33.2971	1914	33.2971	2027
33.3166	1928	33.3166	1917	33.3166	1822	33.3166	1883	33.3166	1949
33.3361	1844	33.3361	1841	33.3361	1858	33.3361	1952	33.3361	1997
33.3555	1872	33.3555	1849	33.3555	1841	33.3555	1887	33.3555	1973
33.375	1961	33.375	1874	33.375	1836	33.375	1972	33.375	1957
33.3944	1955	33.3944	1834	33.3944	1830	33.3944	1892	33.3944	1949
33.4139	1873	33.4139	1762	33.4139	1824	33.4139	1958	33.4139	1969
33.4334	1848	33.4334	1811	33.4334	1873	33.4334	1847	33.4334	1950
33.4528	1845	33.4528	1859	33.4528	1868	33.4528	1896	33.4528	1918
33.4723	1895	33.4723	1766	33.4723	1934	33.4723	1945	33.4723	1975
33.4917	1871	33.4917	1867	33.4917	1929	33.4917	1931	33.4917	1886
33.5112	1909	33.5112	1854	33.5112	1902	33.5112	1896	33.5112	1872
33.5307	1880	33.5307	1855	33.5307	1872	33.5307	1887	33.5307	1888
33.5501	1867	33.5501	1804	33.5501	1791	33.5501	1948	33.5501	1936
33.5696	1803	33.5696	1855	33.5696	1882	33.5696	1936	33.5696	1930
33.5891	1823	33.5891	1801	33.5891	1880	33.5891	1994	33.5891	1938
33.6085	1896	33.6085	1822	33.6085	1763	33.6085	1914	33.6085	1922
33.628	1808	33.628	1800	33.628	1888	33.628	1890	33.628	1960
33.6474	1807	33.6474	1753	33.6474	1862	33.6474	1944	33.6474	1929
33.6669	1837	33.6669	1785	33.6669	1888	33.6669	1938	33.6669	1956
33.6864	1823	33.6864	1781	33.6864	1872	33.6864	1917	33.6864	1933
33.7058	1784	33.7058	1802	33.7058	1838	33.7058	1903	33.7058	1908
33.7253	1745	33.7253	1812	33.7253	1893	33.7253	1936	33.7253	1951
33.7447	1871	33.7447	1741	33.7447	1863	33.7447	1779	33.7447	1950
33.7642	1820	33.7642	1796	33.7642	1810	33.7642	1889	33.7642	1871
33.7837	1830	33.7837	1722	33.7837	1927	33.7837	1871	33.7837	1962
33.8031	1831	33.8031	1740	33.8031	1810	33.8031	1906	33.8031	1936
33.8226	1788	33.8226	1851	33.8226	1818	33.8226	1872	33.8226	1913
33.8421	1904	33.8421	1820	33.8421	1847	33.8421	1800	33.8421	1878
33.8615	1851	33.8615	1762	33.8615	1825	33.8615	1938	33.8615	1850
33.881	1808	33.881	1785	33.881	1823	33.881	1935	33.881	1883
33.9004	1838	33.9004	1900	33.9004	1846	33.9004	1934	33.9004	1877
33.9199	1911	33.9199	1798	33.9199	1801	33.9199	1804	33.9199	1888
33.9394	1897	33.9394	1741	33.9394	1827	33.9394	1872	33.9394	1830
33.9588	1863	33.9588	1781	33.9588	1823	33.9588	1910	33.9588	1858
33.9783	1798	33.9783	1838	33.9783	1822	33.9783	1867	33.9783	1999
33.9977	1779	33.9977	1817	33.9977	1853	33.9977	1888	33.9977	1901
34.0172	1852	34.0172	1801	34.0172	1806	34.0172	1975	34.0172	1819
34.0367	1863	34.0367	1741	34.0367	1804	34.0367	1826	34.0367	1852
34.0561	1853	34.0561	1723	34.0561	1907	34.0561	1902	34.0561	1871
34.0756	1890	34.0756	1731	34.0756	1844	34.0756	1850	34.0756	1886
34.0951	1841	34.0951	1782	34.0951	1796	34.0951	1828	34.0951	1950
34.1145	1807	34.1145	1716	34.1145	1834	34.1145	1880	34.1145	1929
34.134	1814	34.134	1758	34.134	1701	34.134	1848	34.134	1849
34.1534	1828	34.1534	1766	34.1534	1837	34.1534	1856	34.1534	1915
34.1729	1791	34.1729	1807	34.1729	1847	34.1729	1928	34.1729	1886
34.1924	1784	34.1924	1791	34.1924	1791	34.1924	1838	34.1924	1900
34.2118	1817	34.2118	1834	34.2118	1809	34.2118	1861	34.2118	1916
34.2313	1758	34.2313	1780	34.2313	1763	34.2313	1885	34.2313	1873
34.2507	1772	34.2507	1771	34.2507	1802	34.2507	1892	34.2507	1845
34.2702	1811	34.2702	1795	34.2702	1765	34.2702	1840	34.2702	2013
34.2897	1832	34.2897	1775	34.2897	1744	34.2897	1890	34.2897	1882
34.3091	1787	34.3091	1791	34.3091	1827	34.3091	1978	34.3091	1938
34.3286	1889	34.3286	1770	34.3286	1730	34.3286	1826	34.3286	1867
34.3481	1816	34.3481	1836	34.3481	1821	34.3481	1918	34.3481	1848
34.3675	1903	34.3675	1747	34.3675	1778	34.3675	1816	34.3675	1872
34.387	1811	34.387	1824	34.387	1696	34.387	1884	34.387	1843
34.4064	1897	34.4064	1715	34.4064	1717	34.4064	1828	34.4064	1853
34.4259	1775	34.4259	1729	34.4259	1806	34.4259	1818	34.4259	1802
34.4454	1784	34.4454	1756	34.4454	1787	34.4454	1889	34.4454	1785
34.4648	1814	34.4648	1731	34.4648	1818	34.4648	1846	34.4648	1920
34.4843	1726	34.4843	1686	34.4843	1752	34.4843	1873	34.4843	1943
34.5037	1785	34.5037	1619	34.5037	1740	34.5037	1823	34.5037	1937
34.5232	1789	34.5232	1741	34.5232	1876	34.5232	1793	34.5232	1831
34.5427	1739	34.5427	1826	34.5427	1861	34.5427	1882	34.5427	1910
34.5621	1806	34.5621	1772	34.5621	1813	34.5621	1817	34.5621	1894
34.5816	1748	34.5816	1722	34.5816	1815	34.5816	1844	34.5816	1841
34.6011	1748	34.6011	1807	34.6011	1772	34.6011	1860	34.6011	1919
34.6205	1796	34.6205	1736	34.6205	1728	34.6205	1814	34.6205	1902
34.64	1839	34.64	1715	34.64	1764	34.64	1819	34.64	1904
34.6594	1731	34.6594	1754	34.6594	1758	34.6594	1858	34.6594	1819
34.6789	1743	34.6789	1657	34.6789	1779	34.6789	1780	34.6789	1804
34.6984	1830	34.6984	1764	34.6984	1796	34.6984	1901	34.6984	1900
34.7178	1803	34.7178	1769	34.7178	1792	34.7178	1841	34.7178	1808
34.7373	1767	34.7373	1763	34.7373	1786	34.7373	1916	34.7373	1891
34.7567	1781	34.7567	1772	34.7567	1732	34.7567	1865	34.7567	1834
34.7762	1822	34.7762	1746	34.7762	1715	34.7762	1858	34.7762	1808
34.7957	1731	34.7957	1727	34.7957	1740	34.7957	1771	34.7957	1864
34.8151	1724	34.8151	1755	34.8151	1798	34.8151	1786	34.8151	1792
34.8346	1737	34.8346	1702	34.8346	1818	34.8346	1817	34.8346	1841
34.854	1703	34.854	1719	34.854	1758	34.854	1870	34.854	1863
34.8735	1836	34.8735	1709	34.8735	1771	34.8735	1831	34.8735	1801
34.893	1749	34.893	1740	34.893	1754	34.893	1777	34.893	1761
34.9124	1775	34.9124	1722	34.9124	1709	34.9124	1926	34.9124	1850
34.9319	1707	34.9319	1653	34.9319	1704	34.9319	1872	34.9319	1729
34.9514	1779	34.9514	1741	34.9514	1679	34.9514	1825	34.9514	1799
34.9708	1683	34.9708	1650	34.9708	1742	34.9708	1825	34.9708	1813
34.9903	1742	34.9903	1736	34.9903	1813	34.9903	1764	34.9903	1861
35.0097	1806	35.0097	1677	35.0097	1796	35.0097	1768	35.0097	1805
35.0292	1746	35.0292	1712	35.0292	1710	35.0292	1795	35.0292	1845
35.0487	1703	35.0487	1802	35.0487	1752	35.0487	1845	35.0487	1899
35.0681	1648	35.0681	1693	35.0681	1789	35.0681	1734	35.0681	1825
35.0876	1676	35.0876	1685	35.0876	1828	35.0876	1780	35.0876	1809
35.107	1746	35.107	1702	35.107	1759	35.107	1810	35.107	1817
35.1265	1809	35.1265	1727	35.1265	1808	35.1265	1787	35.1265	1795
35.146	1759	35.146	1659	35.146	1799	35.146	1799	35.146	1842
35.1654	1827	35.1654	1805	35.1654	1698	35.1654	1695	35.1654	1859
35.1849	1698	35.1849	1682	35.1849	1730	35.1849	1771	35.1849	1802
35.2044	1665	35.2044	1679	35.2044	1785	35.2044	1814	35.2044	1852
35.2238	1722	35.2238	1722	35.2238	1731	35.2238	1833	35.2238	1802
35.2433	1683	35.2433	1789	35.2433	1698	35.2433	1759	35.2433	1810
35.2627	1675	35.2627	1694	35.2627	1792	35.2627	1761	35.2627	1791
35.2822	1742	35.2822	1715	35.2822	1782	35.2822	1821	35.2822	1841
35.3017	1770	35.3017	1722	35.3017	1763	35.3017	1823	35.3017	1807
35.3211	1753	35.3211	1693	35.3211	1686	35.3211	1766	35.3211	1772
35.3406	1793	35.3406	1660	35.3406	1717	35.3406	1779	35.3406	1787
35.36	1651	35.36	1745	35.36	1763	35.36	1644	35.36	1822
35.3795	1638	35.3795	1632	35.3795	1858	35.3795	1763	35.3795	1807
35.399	1626	35.399	1636	35.399	1660	35.399	1714	35.399	1784
35.4184	1667	35.4184	1750	35.4184	1765	35.4184	1767	35.4184	1845
35.4379	1734	35.4379	1755	35.4379	1756	35.4379	1761	35.4379	1842
35.4574	1752	35.4574	1723	35.4574	1742	35.4574	1830	35.4574	1785
35.4768	1738	35.4768	1770	35.4768	1723	35.4768	1768	35.4768	1831
35.4963	1745	35.4963	1671	35.4963	1675	35.4963	1782	35.4963	1884
35.5157	1664	35.5157	1718	35.5157	1684	35.5157	1800	35.5157	1780
35.5352	1643	35.5352	1622	35.5352	1725	35.5352	1735	35.5352	1783
35.5547	1674	35.5547	1716	35.5547	1726	35.5547	1765	35.5547	1806
35.5741	1699	35.5741	1698	35.5741	1744	35.5741	1759	35.5741	1817
35.5936	1707	35.5936	1730	35.5936	1764	35.5936	1726	35.5936	1735
35.613	1732	35.613	1652	35.613	1800	35.613	1763	35.613	1805
35.6325	1727	35.6325	1736	35.6325	1721	35.6325	1799	35.6325	1770
35.652	1744	35.652	1693	35.652	1679	35.652	1745	35.652	1800
35.6714	1710	35.6714	1647	35.6714	1689	35.6714	1739	35.6714	1757
35.6909	1760	35.6909	1735	35.6909	1811	35.6909	1819	35.6909	1755
35.7104	1713	35.7104	1672	35.7104	1719	35.7104	1769	35.7104	1763
35.7298	1723	35.7298	1774	35.7298	1669	35.7298	1723	35.7298	1792
35.7493	1691	35.7493	1671	35.7493	1691	35.7493	1775	35.7493	1843
35.7687	1618	35.7687	1656	35.7687	1695	35.7687	1737	35.7687	1723
35.7882	1702	35.7882	1684	35.7882	1746	35.7882	1734	35.7882	1776
35.8077	1716	35.8077	1575	35.8077	1667	35.8077	1689	35.8077	1709
35.8271	1714	35.8271	1628	35.8271	1662	35.8271	1792	35.8271	1803
35.8466	1623	35.8466	1713	35.8466	1656	35.8466	1729	35.8466	1721
35.866	1690	35.866	1667	35.866	1745	35.866	1720	35.866	1771
35.8855	1688	35.8855	1660	35.8855	1673	35.8855	1812	35.8855	1783
35.905	1680	35.905	1644	35.905	1669	35.905	1821	35.905	1795
35.9244	1623	35.9244	1713	35.9244	1723	35.9244	1782	35.9244	1802
35.9439	1670	35.9439	1724	35.9439	1702	35.9439	1797	35.9439	1714
35.9634	1681	35.9634	1683	35.9634	1675	35.9634	1834	35.9634	1779
35.9828	1677	35.9828	1730	35.9828	1668	35.9828	1733	35.9828	1804
36.0023	1720	36.0023	1700	36.0023	1698	36.0023	1752	36.0023	1758
36.0217	1692	36.0217	1667	36.0217	1781	36.0217	1755	36.0217	1824
36.0412	1677	36.0412	1642	36.0412	1622	36.0412	1678	36.0412	1777
36.0607	1732	36.0607	1643	36.0607	1775	36.0607	1822	36.0607	1812
36.0801	1796	36.0801	1667	36.0801	1735	36.0801	1712	36.0801	1770
36.0996	1764	36.0996	1627	36.0996	1735	36.0996	1677	36.0996	1679
36.119	1654	36.119	1598	36.119	1685	36.119	1797	36.119	1787
36.1385	1694	36.1385	1670	36.1385	1718	36.1385	1761	36.1385	1760
36.158	1671	36.158	1649	36.158	1712	36.158	1752	36.158	1797
36.1774	1719	36.1774	1664	36.1774	1618	36.1774	1745	36.1774	1735
36.1969	1763	36.1969	1760	36.1969	1704	36.1969	1720	36.1969	1688
36.2164	1651	36.2164	1667	36.2164	1658	36.2164	1771	36.2164	1723
36.2358	1579	36.2358	1676	36.2358	1661	36.2358	1807	36.2358	1708
36.2553	1731	36.2553	1537	36.2553	1608	36.2553	1759	36.2553	1741
36.2747	1701	36.2747	1594	36.2747	1670	36.2747	1737	36.2747	1707
36.2942	1679	36.2942	1651	36.2942	1713	36.2942	1736	36.2942	1723
36.3137	1697	36.3137	1587	36.3137	1645	36.3137	1765	36.3137	1723
36.3331	1622	36.3331	1578	36.3331	1715	36.3331	1756	36.3331	1770
36.3526	1656	36.3526	1617	36.3526	1668	36.3526	1835	36.3526	1748
36.372	1716	36.372	1734	36.372	1686	36.372	1721	36.372	1823
36.3915	1661	36.3915	1614	36.3915	1672	36.3915	1757	36.3915	1703
36.411	1698	36.411	1687	36.411	1679	36.411	1729	36.411	1683
36.4304	1642	36.4304	1632	36.4304	1746	36.4304	1731	36.4304	1764
36.4499	1573	36.4499	1599	36.4499	1745	36.4499	1720	36.4499	1756
36.4694	1653	36.4694	1647	36.4694	1713	36.4694	1690	36.4694	1764
36.4888	1699	36.4888	1662	36.4888	1708	36.4888	1744	36.4888	1773
36.5083	1703	36.5083	1658	36.5083	1664	36.5083	1778	36.5083	1722
36.5277	1642	36.5277	1619	36.5277	1648	36.5277	1743	36.5277	1672
36.5472	1693	36.5472	1578	36.5472	1636	36.5472	1767	36.5472	1706
36.5667	1719	36.5667	1654	36.5667	1649	36.5667	1720	36.5667	1709
36.5861	1709	36.5861	1621	36.5861	1682	36.5861	1644	36.5861	1740
36.6056	1710	36.6056	1544	36.6056	1694	36.6056	1690	36.6056	1733
36.625	1740	36.625	1582	36.625	1679	36.625	1733	36.625	1719
36.6445	1736	36.6445	1613	36.6445	1644	36.6445	1747	36.6445	1746
36.664	1698	36.664	1615	36.664	1667	36.664	1715	36.664	1673
36.6834	1667	36.6834	1584	36.6834	1632	36.6834	1736	36.6834	1715
36.7029	1604	36.7029	1634	36.7029	1676	36.7029	1704	36.7029	1687
36.7224	1632	36.7224	1705	36.7224	1655	36.7224	1772	36.7224	1727
36.7418	1662	36.7418	1588	36.7418	1640	36.7418	1694	36.7418	1720
36.7613	1684	36.7613	1660	36.7613	1679	36.7613	1656	36.7613	1773
36.7807	1698	36.7807	1606	36.7807	1679	36.7807	1705	36.7807	1715
36.8002	1700	36.8002	1586	36.8002	1597	36.8002	1739	36.8002	1730
36.8197	1647	36.8197	1626	36.8197	1692	36.8197	1741	36.8197	1714
36.8391	1703	36.8391	1605	36.8391	1632	36.8391	1763	36.8391	1709
36.8586	1633	36.8586	1670	36.8586	1685	36.8586	1731	36.8586	1687
36.878	1634	36.878	1611	36.878	1640	36.878	1682	36.878	1697
36.8975	1634	36.8975	1579	36.8975	1622	36.8975	1687	36.8975	1675
36.917	1581	36.917	1595	36.917	1656	36.917	1618	36.917	1736
36.9364	1616	36.9364	1614	36.9364	1688	36.9364	1735	36.9364	1674
36.9559	1668	36.9559	1637	36.9559	1638	36.9559	1777	36.9559	1704
36.9754	1621	36.9754	1636	36.9754	1626	36.9754	1694	36.9754	1730
36.9948	1683	36.9948	1628	36.9948	1630	36.9948	1721	36.9948	1779
37.0143	1711	37.0143	1567	37.0143	1690	37.0143	1776	37.0143	1735
37.0337	1610	37.0337	1653	37.0337	1599	37.0337	1720	37.0337	1615
37.0532	1666	37.0532	1549	37.0532	1657	37.0532	1766	37.0532	1702
37.0727	1683	37.0727	1637	37.0727	1596	37.0727	1637	37.0727	1659
37.0921	1704	37.0921	1608	37.0921	1611	37.0921	1646	37.0921	1638
37.1116	1626	37.1116	1631	37.1116	1671	37.1116	1717	37.1116	1770
37.131	1601	37.131	1577	37.131	1639	37.131	1717	37.131	1764
37.1505	1686	37.1505	1634	37.1505	1569	37.1505	1677	37.1505	1710
37.17	1652	37.17	1614	37.17	1676	37.17	1665	37.17	1684
37.1894	1652	37.1894	1650	37.1894	1651	37.1894	1664	37.1894	1750
37.2089	1659	37.2089	1663	37.2089	1657	37.2089	1651	37.2089	1742
37.2284	1689	37.2284	1690	37.2284	1620	37.2284	1693	37.2284	1676
37.2478	1637	37.2478	1631	37.2478	1674	37.2478	1745	37.2478	1747
37.2673	1721	37.2673	1692	37.2673	1700	37.2673	1655	37.2673	1736
37.2867	1685	37.2867	1613	37.2867	1631	37.2867	1635	37.2867	1784
37.3062	1598	37.3062	1643	37.3062	1596	37.3062	1670	37.3062	1687
37.3257	1694	37.3257	1571	37.3257	1699	37.3257	1689	37.3257	1699
37.3451	1614	37.3451	1591	37.3451	1660	37.3451	1746	37.3451	1718
37.3646	1575	37.3646	1636	37.3646	1647	37.3646	1735	37.3646	1731
37.384	1656	37.384	1640	37.384	1575	37.384	1705	37.384	1827
37.4035	1661	37.4035	1693	37.4035	1655	37.4035	1664	37.4035	1744
37.423	1670	37.423	1604	37.423	1666	37.423	1694	37.423	1706
37.4424	1615	37.4424	1628	37.4424	1574	37.4424	1699	37.4424	1701
37.4619	1662	37.4619	1556	37.4619	1581	37.4619	1693	37.4619	1677
37.4814	1591	37.4814	1680	37.4814	1666	37.4814	1692	37.4814	1673
37.5008	1657	37.5008	1613	37.5008	1623	37.5008	1672	37.5008	1652
37.5203	1664	37.5203	1619	37.5203	1667	37.5203	1694	37.5203	1725
37.5397	1591	37.5397	1667	37.5397	1639	37.5397	1646	37.5397	1646
37.5592	1620	37.5592	1640	37.5592	1666	37.5592	1676	37.5592	1691
37.5787	1605	37.5787	1619	37.5787	1576	37.5787	1681	37.5787	1720
37.5981	1661	37.5981	1632	37.5981	1615	37.5981	1752	37.5981	1772
37.6176	1767	37.6176	1589	37.6176	1617	37.6176	1617	37.6176	1652
37.637	1599	37.637	1515	37.637	1626	37.637	1705	37.637	1705
37.6565	1521	37.6565	1695	37.6565	1630	37.6565	1719	37.6565	1654
37.676	1589	37.676	1596	37.676	1727	37.676	1705	37.676	1705
37.6954	1661	37.6954	1633	37.6954	1701	37.6954	1657	37.6954	1695
37.7149	1607	37.7149	1530	37.7149	1593	37.7149	1725	37.7149	1750
37.7344	1693	37.7344	1561	37.7344	1693	37.7344	1713	37.7344	1620
37.7538	1647	37.7538	1683	37.7538	1617	37.7538	1683	37.7538	1729
37.7733	1614	37.7733	1599	37.7733	1723	37.7733	1720	37.7733	1708
37.7927	1624	37.7927	1602	37.7927	1639	37.7927	1613	37.7927	1688
37.8122	1659	37.8122	1589	37.8122	1628	37.8122	1647	37.8122	1681
37.8317	1617	37.8317	1566	37.8317	1669	37.8317	1740	37.8317	1658
37.8511	1570	37.8511	1537	37.8511	1654	37.8511	1666	37.8511	1784
37.8706	1657	37.8706	1595	37.8706	1693	37.8706	1641	37.8706	1784
37.89	1624	37.89	1587	37.89	1658	37.89	1723	37.89	1648
37.9095	1631	37.9095	1552	37.9095	1627	37.9095	1746	37.9095	1677
37.929	1579	37.929	1613	37.929	1616	37.929	1640	37.929	1731
37.9484	1644	37.9484	1532	37.9484	1672	37.9484	1647	37.9484	1709
37.9679	1620	37.9679	1592	37.9679	1679	37.9679	1682	37.9679	1728
37.9874	1631	37.9874	1599	37.9874	1682	37.9874	1689	37.9874	1640
38.0068	1663	38.0068	1547	38.0068	1665	38.0068	1732	38.0068	1679
38.0263	1662	38.0263	1620	38.0263	1609	38.0263	1676	38.0263	1746
38.0457	1649	38.0457	1640	38.0457	1671	38.0457	1713	38.0457	1613
38.0652	1538	38.0652	1644	38.0652	1678	38.0652	1711	38.0652	1725
38.0847	1656	38.0847	1665	38.0847	1632	38.0847	1708	38.0847	1714
38.1041	1640	38.1041	1590	38.1041	1711	38.1041	1720	38.1041	1685
38.1236	1630	38.1236	1586	38.1236	1688	38.1236	1629	38.1236	1746
38.143	1568	38.143	1657	38.143	1639	38.143	1769	38.143	1737
38.1625	1675	38.1625	1544	38.1625	1616	38.1625	1696	38.1625	1720
38.182	1629	38.182	1671	38.182	1637	38.182	1636	38.182	1671
38.2014	1688	38.2014	1614	38.2014	1677	38.2014	1740	38.2014	1727
38.2209	1625	38.2209	1650	38.2209	1649	38.2209	1675	38.2209	1687
38.2404	1649	38.2404	1581	38.2404	1649	38.2404	1714	38.2404	1727
38.2598	1652	38.2598	1587	38.2598	1629	38.2598	1710	38.2598	1675
38.2793	1638	38.2793	1617	38.2793	1581	38.2793	1677	38.2793	1754
38.2987	1645	38.2987	1628	38.2987	1626	38.2987	1626	38.2987	1768
38.3182	1639	38.3182	1565	38.3182	1617	38.3182	1751	38.3182	1710
38.3377	1575	38.3377	1540	38.3377	1681	38.3377	1642	38.3377	1741
38.3571	1593	38.3571	1607	38.3571	1604	38.3571	1754	38.3571	1686
38.3766	1637	38.3766	1593	38.3766	1656	38.3766	1712	38.3766	1631
38.396	1610	38.396	1571	38.396	1653	38.396	1701	38.396	1664
38.4155	1642	38.4155	1624	38.4155	1581	38.4155	1696	38.4155	1670
38.435	1581	38.435	1575	38.435	1660	38.435	1738	38.435	1654
38.4544	1623	38.4544	1543	38.4544	1612	38.4544	1636	38.4544	1683
38.4739	1595	38.4739	1593	38.4739	1709	38.4739	1721	38.4739	1704
38.4934	1548	38.4934	1599	38.4934	1581	38.4934	1691	38.4934	1663
38.5128	1612	38.5128	1612	38.5128	1725	38.5128	1677	38.5128	1685
38.5323	1659	38.5323	1674	38.5323	1602	38.5323	1683	38.5323	1700
38.5517	1640	38.5517	1570	38.5517	1514	38.5517	1691	38.5517	1686
38.5712	1709	38.5712	1576	38.5712	1602	38.5712	1685	38.5712	1701
38.5907	1717	38.5907	1598	38.5907	1663	38.5907	1682	38.5907	1711
38.6101	1575	38.6101	1609	38.6101	1625	38.6101	1670	38.6101	1760
38.6296	1620	38.6296	1623	38.6296	1653	38.6296	1682	38.6296	1719
38.649	1635	38.649	1609	38.649	1616	38.649	1662	38.649	1793
38.6685	1614	38.6685	1550	38.6685	1648	38.6685	1655	38.6685	1693
38.688	1627	38.688	1624	38.688	1670	38.688	1776	38.688	1726
38.7074	1611	38.7074	1619	38.7074	1612	38.7074	1713	38.7074	1663
38.7269	1690	38.7269	1574	38.7269	1641	38.7269	1744	38.7269	1703
38.7464	1612	38.7464	1627	38.7464	1587	38.7464	1740	38.7464	1642
38.7658	1640	38.7658	1622	38.7658	1661	38.7658	1711	38.7658	1673
38.7853	1665	38.7853	1591	38.7853	1651	38.7853	1720	38.7853	1722
38.8047	1719	38.8047	1686	38.8047	1644	38.8047	1682	38.8047	1643
38.8242	1549	38.8242	1663	38.8242	1640	38.8242	1739	38.8242	1667
38.8437	1692	38.8437	1660	38.8437	1628	38.8437	1634	38.8437	1680
38.8631	1648	38.8631	1603	38.8631	1635	38.8631	1661	38.8631	1647
38.8826	1634	38.8826	1586	38.8826	1615	38.8826	1652	38.8826	1705
38.902	1743	38.902	1549	38.902	1633	38.902	1754	38.902	1671
38.9215	1606	38.9215	1599	38.9215	1560	38.9215	1716	38.9215	1668
38.941	1635	38.941	1607	38.941	1645	38.941	1637	38.941	1688
38.9604	1657	38.9604	1630	38.9604	1593	38.9604	1710	38.9604	1735
38.9799	1638	38.9799	1592	38.9799	1626	38.9799	1707	38.9799	1683
38.9994	1616	38.9994	1572	38.9994	1620	38.9994	1597	38.9994	1780
39.0188	1640	39.0188	1653	39.0188	1660	39.0188	1688	39.0188	1684
39.0383	1612	39.0383	1660	39.0383	1621	39.0383	1719	39.0383	1774
39.0577	1668	39.0577	1578	39.0577	1657	39.0577	1700	39.0577	1669
39.0772	1638	39.0772	1673	39.0772	1668	39.0772	1635	39.0772	1789
39.0967	1618	39.0967	1562	39.0967	1572	39.0967	1659	39.0967	1706
39.1161	1618	39.1161	1650	39.1161	1690	39.1161	1660	39.1161	1697
39.1356	1626	39.1356	1590	39.1356	1608	39.1356	1717	39.1356	1697
39.155	1577	39.155	1583	39.155	1638	39.155	1737	39.155	1724
39.1745	1695	39.1745	1632	39.1745	1648	39.1745	1726	39.1745	1720
39.194	1698	39.194	1604	39.194	1680	39.194	1716	39.194	1731
39.2134	1631	39.2134	1632	39.2134	1628	39.2134	1693	39.2134	1742
39.2329	1706	39.2329	1565	39.2329	1632	39.2329	1693	39.2329	1698
39.2523	1582	39.2523	1605	39.2523	1695	39.2523	1634	39.2523	1753
39.2718	1665	39.2718	1633	39.2718	1607	39.2718	1745	39.2718	1633
39.2913	1623	39.2913	1625	39.2913	1693	39.2913	1681	39.2913	1690
39.3107	1690	39.3107	1603	39.3107	1635	39.3107	1695	39.3107	1659
39.3302	1629	39.3302	1593	39.3302	1639	39.3302	1673	39.3302	1681
39.3497	1629	39.3497	1566	39.3497	1698	39.3497	1710	39.3497	1642
39.3691	1569	39.3691	1575	39.3691	1682	39.3691	1680	39.3691	1635
39.3886	1645	39.3886	1610	39.3886	1668	39.3886	1663	39.3886	1719
39.408	1596	39.408	1617	39.408	1653	39.408	1704	39.408	1745
39.4275	1748	39.4275	1598	39.4275	1610	39.4275	1712	39.4275	1678
39.447	1582	39.447	1634	39.447	1652	39.447	1719	39.447	1732
39.4664	1659	39.4664	1627	39.4664	1654	39.4664	1684	39.4664	1752
39.4859	1643	39.4859	1597	39.4859	1652	39.4859	1662	39.4859	1702
39.5053	1591	39.5053	1564	39.5053	1633	39.5053	1768	39.5053	1659
39.5248	1657	39.5248	1598	39.5248	1641	39.5248	1681	39.5248	1737
39.5443	1630	39.5443	1617	39.5443	1721	39.5443	1619	39.5443	1697
39.5637	1635	39.5637	1653	39.5637	1616	39.5637	1715	39.5637	1701
39.5832	1658	39.5832	1591	39.5832	1655	39.5832	1654	39.5832	1719
39.6027	1691	39.6027	1584	39.6027	1673	39.6027	1695	39.6027	1677
39.6221	1559	39.6221	1577	39.6221	1704	39.6221	1607	39.6221	1768
39.6416	1536	39.6416	1636	39.6416	1712	39.6416	1659	39.6416	1655
39.661	1631	39.661	1526	39.661	1724	39.661	1654	39.661	1762
39.6805	1670	39.6805	1605	39.6805	1633	39.6805	1766	39.6805	1662
39.7	1609	39.7	1588	39.7	1653	39.7	1737	39.7	1687
39.7194	1602	39.7194	1619	39.7194	1556	39.7194	1661	39.7194	1731
39.7389	1624	39.7389	1650	39.7389	1607	39.7389	1720	39.7389	1741
39.7583	1556	39.7583	1549	39.7583	1667	39.7583	1685	39.7583	1680
39.7778	1561	39.7778	1563	39.7778	1695	39.7778	1727	39.7778	1710
39.7973	1664	39.7973	1571	39.7973	1600	39.7973	1681	39.7973	1744
39.8167	1632	39.8167	1620	39.8167	1590	39.8167	1702	39.8167	1753
39.8362	1678	39.8362	1594	39.8362	1660	39.8362	1683	39.8362	1727
39.8557	1688	39.8557	1552	39.8557	1679	39.8557	1670	39.8557	1839
39.8751	1670	39.8751	1553	39.8751	1627	39.8751	1698	39.8751	1767
39.8946	1729	39.8946	1640	39.8946	1607	39.8946	1702	39.8946	1690
39.914	1592	39.914	1634	39.914	1639	39.914	1678	39.914	1756
39.9335	1678	39.9335	1544	39.9335	1575	39.9335	1744	39.9335	1730
39.953	1686	39.953	1659	39.953	1609	39.953	1706	39.953	1755
39.9724	1661	39.9724	1561	39.9724	1640	39.9724	1693	39.9724	1726
39.9919	1640	39.9919	1614	39.9919	1673	39.9919	1653	39.9919	1758
40.0113	1666	40.0113	1606	40.0113	1719	40.0113	1715	40.0113	1690
40.0308	1672	40.0308	1517	40.0308	1659	40.0308	1671	40.0308	1694
40.0503	1604	40.0503	1660	40.0503	1775	40.0503	1653	40.0503	1637
40.0697	1661	40.0697	1562	40.0697	1684	40.0697	1693	40.0697	1664
40.0892	1665	40.0892	1561	40.0892	1684	40.0892	1609	40.0892	1713
40.1087	1604	40.1087	1674	40.1087	1661	40.1087	1637	40.1087	1724
40.1281	1623	40.1281	1589	40.1281	1654	40.1281	1734	40.1281	1709
40.1476	1653	40.1476	1600	40.1476	1685	40.1476	1694	40.1476	1739
40.167	1629	40.167	1747	40.167	1650	40.167	1785	40.167	1710
40.1865	1617	40.1865	1566	40.1865	1591	40.1865	1709	40.1865	1695
40.206	1627	40.206	1593	40.206	1657	40.206	1735	40.206	1735
40.2254	1693	40.2254	1608	40.2254	1682	40.2254	1684	40.2254	1724
40.2449	1720	40.2449	1519	40.2449	1620	40.2449	1742	40.2449	1742
40.2643	1669	40.2643	1652	40.2643	1730	40.2643	1655	40.2643	1756
40.2838	1615	40.2838	1637	40.2838	1662	40.2838	1767	40.2838	1659
40.3033	1674	40.3033	1568	40.3033	1736	40.3033	1745	40.3033	1696
40.3227	1597	40.3227	1576	40.3227	1643	40.3227	1716	40.3227	1668
40.3422	1598	40.3422	1604	40.3422	1633	40.3422	1693	40.3422	1748
40.3617	1606	40.3617	1531	40.3617	1686	40.3617	1682	40.3617	1735
40.3811	1633	40.3811	1638	40.3811	1628	40.3811	1599	40.3811	1691
40.4006	1722	40.4006	1539	40.4006	1662	40.4006	1696	40.4006	1703
40.42	1607	40.42	1605	40.42	1673	40.42	1679	40.42	1676
40.4395	1628	40.4395	1544	40.4395	1609	40.4395	1749	40.4395	1668
40.459	1621	40.459	1540	40.459	1610	40.459	1612	40.459	1610
40.4784	1618	40.4784	1567	40.4784	1595	40.4784	1636	40.4784	1752
40.4979	1620	40.4979	1646	40.4979	1632	40.4979	1724	40.4979	1692
40.5173	1637	40.5173	1677	40.5173	1612	40.5173	1635	40.5173	1714
40.5368	1626	40.5368	1641	40.5368	1694	40.5368	1676	40.5368	1749
40.5563	1513	40.5563	1567	40.5563	1679	40.5563	1698	40.5563	1639
40.5757	1641	40.5757	1578	40.5757	1659	40.5757	1704	40.5757	1723
40.5952	1656	40.5952	1509	40.5952	1654	40.5952	1697	40.5952	1739
40.6147	1605	40.6147	1583	40.6147	1689	40.6147	1657	40.6147	1739
40.6341	1658	40.6341	1574	40.6341	1675	40.6341	1603	40.6341	1731
40.6536	1626	40.6536	1577	40.6536	1668	40.6536	1639	40.6536	1754
40.673	1629	40.673	1658	40.673	1617	40.673	1678	40.673	1759
40.6925	1591	40.6925	1609	40.6925	1633	40.6925	1669	40.6925	1774
40.712	1613	40.712	1656	40.712	1675	40.712	1739	40.712	1674
40.7314	1679	40.7314	1541	40.7314	1591	40.7314	1619	40.7314	1685
40.7509	1623	40.7509	1636	40.7509	1619	40.7509	1675	40.7509	1626
40.7703	1557	40.7703	1683	40.7703	1670	40.7703	1691	40.7703	1683
40.7898	1637	40.7898	1692	40.7898	1632	40.7898	1743	40.7898	1750
40.8093	1625	40.8093	1645	40.8093	1648	40.8093	1729	40.8093	1704
40.8287	1646	40.8287	1555	40.8287	1690	40.8287	1652	40.8287	1676
40.8482	1642	40.8482	1601	40.8482	1622	40.8482	1621	40.8482	1663
40.8677	1628	40.8677	1568	40.8677	1669	40.8677	1620	40.8677	1674
40.8871	1591	40.8871	1610	40.8871	1558	40.8871	1616	40.8871	1751
40.9066	1689	40.9066	1585	40.9066	1599	40.9066	1686	40.9066	1682
40.926	1657	40.926	1581	40.926	1619	40.926	1674	40.926	1710
40.9455	1611	40.9455	1628	40.9455	1566	40.9455	1694	40.9455	1722
40.965	1626	40.965	1595	40.965	1608	40.965	1687	40.965	1721
40.9844	1716	40.9844	1578	40.9844	1647	40.9844	1639	40.9844	1769
41.0039	1661	41.0039	1668	41.0039	1630	41.0039	1661	41.0039	1737
41.0233	1605	41.0233	1598	41.0233	1615	41.0233	1659	41.0233	1675
41.0428	1580	41.0428	1568	41.0428	1674	41.0428	1666	41.0428	1711
41.0623	1605	41.0623	1564	41.0623	1593	41.0623	1731	41.0623	1763
41.0817	1682	41.0817	1626	41.0817	1591	41.0817	1638	41.0817	1645
41.1012	1649	41.1012	1571	41.1012	1687	41.1012	1713	41.1012	1706
41.1207	1672	41.1207	1645	41.1207	1582	41.1207	1761	41.1207	1735
41.1401	1578	41.1401	1575	41.1401	1608	41.1401	1634	41.1401	1697
41.1596	1594	41.1596	1555	41.1596	1698	41.1596	1657	41.1596	1622
41.179	1703	41.179	1579	41.179	1644	41.179	1643	41.179	1720
41.1985	1653	41.1985	1560	41.1985	1597	41.1985	1630	41.1985	1608
41.218	1654	41.218	1603	41.218	1670	41.218	1724	41.218	1683
41.2374	1642	41.2374	1615	41.2374	1646	41.2374	1631	41.2374	1688
41.2569	1631	41.2569	1631	41.2569	1629	41.2569	1668	41.2569	1716
41.2763	1560	41.2763	1617	41.2763	1586	41.2763	1656	41.2763	1692
41.2958	1582	41.2958	1638	41.2958	1598	41.2958	1685	41.2958	1732
41.3153	1603	41.3153	1557	41.3153	1637	41.3153	1643	41.3153	1683
41.3347	1606	41.3347	1638	41.3347	1620	41.3347	1660	41.3347	1680
41.3542	1645	41.3542	1564	41.3542	1611	41.3542	1678	41.3542	1719
41.3737	1670	41.3737	1595	41.3737	1619	41.3737	1741	41.3737	1696
41.3931	1582	41.3931	1615	41.3931	1601	41.3931	1629	41.3931	1688
41.4126	1646	41.4126	1570	41.4126	1615	41.4126	1675	41.4126	1654
41.432	1591	41.432	1564	41.432	1592	41.432	1735	41.432	1720
41.4515	1707	41.4515	1661	41.4515	1679	41.4515	1697	41.4515	1619
41.471	1587	41.471	1574	41.471	1646	41.471	1723	41.471	1679
41.4904	1630	41.4904	1577	41.4904	1508	41.4904	1696	41.4904	1684
41.5099	1622	41.5099	1587	41.5099	1656	41.5099	1677	41.5099	1685
41.5293	1662	41.5293	1637	41.5293	1603	41.5293	1640	41.5293	1705
41.5488	1597	41.5488	1663	41.5488	1608	41.5488	1619	41.5488	1636
41.5683	1663	41.5683	1614	41.5683	1602	41.5683	1610	41.5683	1619
41.5877	1644	41.5877	1570	41.5877	1582	41.5877	1617	41.5877	1706
41.6072	1653	41.6072	1684	41.6072	1510	41.6072	1726	41.6072	1688
41.6267	1592	41.6267	1556	41.6267	1669	41.6267	1709	41.6267	1734
41.6461	1538	41.6461	1586	41.6461	1578	41.6461	1604	41.6461	1700
41.6656	1706	41.6656	1647	41.6656	1626	41.6656	1672	41.6656	1666
41.685	1586	41.685	1624	41.685	1531	41.685	1669	41.685	1691
41.7045	1642	41.7045	1590	41.7045	1565	41.7045	1785	41.7045	1699
41.724	1616	41.724	1509	41.724	1672	41.724	1683	41.724	1728
41.7434	1642	41.7434	1604	41.7434	1643	41.7434	1630	41.7434	1720
41.7629	1602	41.7629	1561	41.7629	1650	41.7629	1642	41.7629	1660
41.7823	1640	41.7823	1523	41.7823	1684	41.7823	1687	41.7823	1647
41.8018	1631	41.8018	1603	41.8018	1635	41.8018	1693	41.8018	1690
41.8213	1667	41.8213	1648	41.8213	1523	41.8213	1626	41.8213	1689
41.8407	1622	41.8407	1584	41.8407	1665	41.8407	1640	41.8407	1722
41.8602	1650	41.8602	1583	41.8602	1566	41.8602	1636	41.8602	1723
41.8797	1651	41.8797	1617	41.8797	1587	41.8797	1704	41.8797	1704
41.8991	1608	41.8991	1621	41.8991	1614	41.8991	1717	41.8991	1712
41.9186	1618	41.9186	1554	41.9186	1650	41.9186	1700	41.9186	1721
41.938	1679	41.938	1535	41.938	1591	41.938	1665	41.938	1662
41.9575	1633	41.9575	1578	41.9575	1597	41.9575	1715	41.9575	1710
41.977	1668	41.977	1524	41.977	1610	41.977	1650	41.977	1674
41.9964	1643	41.9964	1617	41.9964	1576	41.9964	1722	41.9964	1696
42.0159	1690	42.0159	1507	42.0159	1629	42.0159	1631	42.0159	1669
42.0353	1563	42.0353	1569	42.0353	1606	42.0353	1680	42.0353	1616
42.0548	1597	42.0548	1612	42.0548	1577	42.0548	1645	42.0548	1722
42.0743	1605	42.0743	1577	42.0743	1672	42.0743	1739	42.0743	1672
42.0937	1656	42.0937	1545	42.0937	1557	42.0937	1638	42.0937	1717
42.1132	1620	42.1132	1602	42.1132	1577	42.1132	1696	42.1132	1660
42.1327	1659	42.1327	1614	42.1327	1675	42.1327	1670	42.1327	1622
42.1521	1644	42.1521	1598	42.1521	1605	42.1521	1685	42.1521	1690
42.1716	1590	42.1716	1528	42.1716	1596	42.1716	1638	42.1716	1734
42.191	1646	42.191	1585	42.191	1594	42.191	1638	42.191	1638
42.2105	1598	42.2105	1617	42.2105	1595	42.2105	1700	42.2105	1761
42.23	1572	42.23	1648	42.23	1645	42.23	1596	42.23	1627
42.2494	1618	42.2494	1581	42.2494	1654	42.2494	1628	42.2494	1620
42.2689	1703	42.2689	1596	42.2689	1608	42.2689	1647	42.2689	1762
42.2883	1638	42.2883	1557	42.2883	1642	42.2883	1694	42.2883	1672
42.3078	1633	42.3078	1595	42.3078	1606	42.3078	1762	42.3078	1682
42.3273	1513	42.3273	1601	42.3273	1616	42.3273	1650	42.3273	1616
42.3467	1622	42.3467	1619	42.3467	1639	42.3467	1664	42.3467	1700
42.3662	1556	42.3662	1578	42.3662	1536	42.3662	1748	42.3662	1736
42.3857	1625	42.3857	1583	42.3857	1635	42.3857	1685	42.3857	1672
42.4051	1659	42.4051	1548	42.4051	1575	42.4051	1716	42.4051	1721
42.4246	1586	42.4246	1527	42.4246	1614	42.4246	1655	42.4246	1662
42.444	1549	42.444	1639	42.444	1582	42.444	1676	42.444	1665
42.4635	1601	42.4635	1600	42.4635	1610	42.4635	1750	42.4635	1662
42.483	1660	42.483	1652	42.483	1648	42.483	1656	42.483	1675
42.5024	1646	42.5024	1630	42.5024	1589	42.5024	1640	42.5024	1670
42.5219	1659	42.5219	1647	42.5219	1585	42.5219	1651	42.5219	1667
42.5413	1678	42.5413	1476	42.5413	1598	42.5413	1657	42.5413	1696
42.5608	1738	42.5608	1574	42.5608	1709	42.5608	1621	42.5608	1710
42.5803	1592	42.5803	1585	42.5803	1571	42.5803	1662	42.5803	1654
42.5997	1646	42.5997	1638	42.5997	1614	42.5997	1666	42.5997	1664
42.6192	1601	42.6192	1650	42.6192	1567	42.6192	1683	42.6192	1642
42.6387	1639	42.6387	1541	42.6387	1601	42.6387	1654	42.6387	1749
42.6581	1660	42.6581	1634	42.6581	1714	42.6581	1731	42.6581	1720
42.6776	1702	42.6776	1623	42.6776	1661	42.6776	1728	42.6776	1668
42.697	1629	42.697	1602	42.697	1580	42.697	1676	42.697	1701
42.7165	1700	42.7165	1501	42.7165	1631	42.7165	1680	42.7165	1716
42.736	1661	42.736	1494	42.736	1531	42.736	1708	42.736	1713
42.7554	1626	42.7554	1534	42.7554	1581	42.7554	1645	42.7554	1706
42.7749	1566	42.7749	1682	42.7749	1622	42.7749	1621	42.7749	1625
42.7943	1555	42.7943	1650	42.7943	1654	42.7943	1730	42.7943	1786
42.8138	1627	42.8138	1602	42.8138	1605	42.8138	1657	42.8138	1766
42.8333	1644	42.8333	1670	42.8333	1576	42.8333	1663	42.8333	1704
42.8527	1584	42.8527	1652	42.8527	1563	42.8527	1650	42.8527	1674
42.8722	1668	42.8722	1569	42.8722	1625	42.8722	1679	42.8722	1710
42.8917	1681	42.8917	1613	42.8917	1634	42.8917	1724	42.8917	1746
42.9111	1689	42.9111	1583	42.9111	1610	42.9111	1728	42.9111	1702
42.9306	1630	42.9306	1612	42.9306	1610	42.9306	1678	42.9306	1652
42.95	1637	42.95	1607	42.95	1636	42.95	1689	42.95	1701
42.9695	1596	42.9695	1692	42.9695	1570	42.9695	1711	42.9695	1705
42.989	1702	42.989	1542	42.989	1533	42.989	1697	42.989	1654
43.0084	1659	43.0084	1567	43.0084	1578	43.0084	1672	43.0084	1707
43.0279	1649	43.0279	1614	43.0279	1649	43.0279	1677	43.0279	1654
43.0473	1638	43.0473	1585	43.0473	1612	43.0473	1673	43.0473	1688
43.0668	1627	43.0668	1651	43.0668	1618	43.0668	1631	43.0668	1733
43.0863	1679	43.0863	1569	43.0863	1651	43.0863	1659	43.0863	1668
43.1057	1617	43.1057	1610	43.1057	1619	43.1057	1691	43.1057	1724
43.1252	1600	43.1252	1619	43.1252	1598	43.1252	1652	43.1252	1689
43.1447	1684	43.1447	1625	43.1447	1634	43.1447	1687	43.1447	1643
43.1641	1680	43.1641	1637	43.1641	1643	43.1641	1663	43.1641	1626
43.1836	1650	43.1836	1592	43.1836	1697	43.1836	1655	43.1836	1701
43.203	1580	43.203	1643	43.203	1667	43.203	1648	43.203	1689
43.2225	1650	43.2225	1611	43.2225	1587	43.2225	1684	43.2225	1718
43.242	1620	43.242	1595	43.242	1580	43.242	1662	43.242	1638
43.2614	1610	43.2614	1544	43.2614	1577	43.2614	1685	43.2614	1642
43.2809	1665	43.2809	1581	43.2809	1634	43.2809	1623	43.2809	1690
43.3003	1644	43.3003	1576	43.3003	1618	43.3003	1640	43.3003	1728
43.3198	1707	43.3198	1622	43.3198	1618	43.3198	1672	43.3198	1637
43.3393	1669	43.3393	1647	43.3393	1586	43.3393	1638	43.3393	1619
43.3587	1610	43.3587	1701	43.3587	1608	43.3587	1730	43.3587	1660
43.3782	1666	43.3782	1634	43.3782	1689	43.3782	1696	43.3782	1674
43.3977	1623	43.3977	1622	43.3977	1675	43.3977	1669	43.3977	1678
43.4171	1673	43.4171	1649	43.4171	1521	43.4171	1675	43.4171	1677
43.4366	1676	43.4366	1600	43.4366	1562	43.4366	1684	43.4366	1674
43.456	1677	43.456	1703	43.456	1581	43.456	1687	43.456	1690
43.4755	1707	43.4755	1607	43.4755	1610	43.4755	1648	43.4755	1715
43.495	1668	43.495	1688	43.495	1628	43.495	1646	43.495	1636
43.5144	1663	43.5144	1520	43.5144	1631	43.5144	1737	43.5144	1610
43.5339	1625	43.5339	1651	43.5339	1608	43.5339	1594	43.5339	1679
43.5533	1706	43.5533	1660	43.5533	1628	43.5533	1634	43.5533	1680
43.5728	1704	43.5728	1610	43.5728	1665	43.5728	1674	43.5728	1634
43.5923	1781	43.5923	1679	43.5923	1549	43.5923	1718	43.5923	1698
43.6117	1646	43.6117	1648	43.6117	1605	43.6117	1770	43.6117	1638
43.6312	1695	43.6312	1666	43.6312	1664	43.6312	1694	43.6312	1683
43.6507	1692	43.6507	1621	43.6507	1654	43.6507	1760	43.6507	1757
43.6701	1656	43.6701	1607	43.6701	1599	43.6701	1653	43.6701	1707
43.6896	1674	43.6896	1638	43.6896	1607	43.6896	1690	43.6896	1672
43.709	1636	43.709	1628	43.709	1628	43.709	1668	43.709	1651
43.7285	1669	43.7285	1636	43.7285	1600	43.7285	1612	43.7285	1602
43.748	1655	43.748	1601	43.748	1601	43.748	1655	43.748	1714
43.7674	1750	43.7674	1611	43.7674	1538	43.7674	1608	43.7674	1667
43.7869	1612	43.7869	1654	43.7869	1627	43.7869	1681	43.7869	1644
43.8063	1648	43.8063	1596	43.8063	1636	43.8063	1744	43.8063	1590
43.8258	1670	43.8258	1624	43.8258	1663	43.8258	1621	43.8258	1656
[truncated: 1,859 more rows]
[truncated: 62 more columns]

## Sheet: Figure3
			Figure3b											Figure3c											Figure3d											Figure3e
Figure 3a			Transient photocurrent of CN550,CN600,CN650,CN700 and CN750											Electrochemical impedance spectra of CN550,CN600,CN650,CN700 and CN750											The plots of (Ahν)2 and hν of CN550,CN600,CN650,CN700 and CN750											M-S curves of CN550,CN600,CN650,CN700 and CN750
Photocatalytic properties of different catalysts for H2O2 concentration			CN550		CN600		CN650		CN700		CN750			CN550		CN600		CN650		CN700		CN750			CN550		CN600		CN650		CN700		CN750				CN550	CN600	CN650	CN700	CN750
name	H2O2 concentration (mmol/L)		Time (s)	Photocurrent (μA cm-2)	Time (s)	Photocurrent (μA cm-2)	Time (s)	Photocurrent (μA cm-2)	Time (s)	Photocurrent (μA cm-2)	Time (s)	Photocurrent (μA cm-2)		Z‘ (Ω)	Z’‘ (Ω)	Z‘ (Ω)	Z’‘ (Ω)	Z‘ (Ω)	Z’‘ (Ω)	Z‘ (Ω)	Z’‘ (Ω)	Z‘ (Ω)	Z’‘ (Ω)		hv (eV)	(Ahv)2	hv (eV)	(Ahv)2	hv (eV)	(Ahv)2	hv (eV)	(Ahv)2	hv (eV)	(Ahv)2		Applied potential (V vs. Ag/AgCl)	1/C2×107 (F2)	1/C2×107 (F2)	1/C2×107 (F2)	1/C2×107 (F2)	1/C2×107 (F2)
CN550	0.03222		25	1.57636e-08	25	3.06e-08	25	3.37197e-08	25	4.68455e-08	25	3.31727e-08		46.11	7.653	45.82	9.294	50.72	9.154	50.95	9.251	50.85	9.013		6.21563	3.13805	6.21563	5.72652	6.21563	11.3493	6.21563	8.5706	6.21563	18.3936		0.8	24409800	19766600	30511000	30005200	26140700
CN600	0.54126		25.1	1.58091e-08	25.1	3.08727e-08	25.1	3.34318e-08	25.1	4.68818e-08	25.1	3.35e-08		46.62	6.782	46.61	8.464	51.4	8.126	51.67	8.287	51.55	8.04		6.20012	3.21068	6.20012	5.75735	6.20012	11.46	6.20012	8.60049	6.20012	18.4615		0.75	27332000	22583600	33581900	32818700	28950200
CN650	1.10875		25.2	1.58727e-08	25.2	3.07091e-08	25.2	3.36742e-08	25.2	4.72e-08	25.2	3.30909e-08		46.94	6.211	47.22	7.821	51.82	7.265	52.16	7.712	51.85	7.29		6.1847	3.35136	6.1847	5.87773	6.1847	11.6551	6.1847	8.77624	6.1847	18.7964		0.7	26875700	22348200	32960300	31936000	28459600
CN700	1.62905		25.3	1.55727e-08	25.3	3.06727e-08	25.3	3.33788e-08	25.3	4.70364e-08	25.3	3.32636e-08		47.59	6	48.12	7.502	52.55	6.937	52.99	7.474	52.63	6.919		6.16935	3.49434	6.16935	6.02901	6.16935	11.8933	6.16935	8.95288	6.16935	19.1325		0.65	26890600	22359100	32927800	31617000	28443900
CN750	1.17581		25.4	1.60909e-08	25.4	3.08364e-08	25.4	3.34924e-08	25.4	4.68364e-08	25.4	3.29e-08		48.2	5.695	48.93	7.047	53.17	6.448	53.72	7.121	53.27	6.417		6.15408	3.63957	6.15408	6.18144	6.15408	12.2187	6.15408	9.20493	6.15408	19.5243		0.6	25988200	21397400	31751800	30243600	27490800
			25.5	1.57727e-08	25.5	3.07455e-08	25.5	3.33333e-08	25.5	4.67909e-08	25.5	3.32636e-08		48.75	5.381	49.64	6.595	53.74	6	54.43	6.678	53.87	5.945		6.13889	3.78702	6.13889	6.36595	6.13889	12.5467	6.13889	9.42149	6.13889	19.8634		0.55	25313800	21167900	31164300	29416500	26775200
			25.6	1.55e-08	25.6	3.07091e-08	25.6	3.33561e-08	25.6	4.67455e-08	25.6	3.28545e-08		49.16	5.065	50.17	6.145	54.12	5.559	55	6.26	54.27	5.507		6.12377	3.98541	6.12377	6.64663	6.12377	12.8336	6.12377	9.71568	6.12377	20.4244		0.5	24661600	20466300	30286500	28348400	26069100
			25.7	1.57909e-08	25.7	3.06091e-08	25.7	3.35e-08	25.7	4.64636e-08	25.7	3.31273e-08		49.52	4.803	50.6	5.84	54.45	5.269	55.49	6.009	54.61	5.223		6.10872	4.13799	6.10872	6.89982	6.10872	13.2554	6.10872	10.0129	6.10872	20.8229		0.45	24226700	20008200	29698900	27535800	25603600
			25.8	1.61091e-08	25.8	3.05636e-08	25.8	3.34015e-08	25.8	4.66455e-08	25.8	3.27818e-08		49.81	4.666	50.95	5.655	54.69	5.122	55.91	5.87	54.85	5.079		6.09375	4.36875	6.09375	7.12389	6.09375	13.6819	6.09375	10.3131	6.09375	21.3357		0.4	23561400	19555000	29117600	26750800	24913200
			25.9	1.57545e-08	25.9	3.05636e-08	25.9	3.33106e-08	25.9	4.67273e-08	25.9	3.28364e-08		50.13	4.712	51.28	5.603	54.91	5.13	56.31	5.845	55.08	5.064		6.07885	4.57855	6.07885	7.4165	6.07885	14.113	6.07885	10.6957	6.07885	21.9091		0.35	23123100	19325600	28556700	25723500	24444700
			26	1.57e-08	26	3.07818e-08	26	3.32576e-08	26	4.67e-08	26	3.29455e-08		50.4	4.857	51.6	5.682	55.11	5.273	56.7	5.89	55.32	5.129		6.06402	4.84546	6.06402	7.67988	6.06402	14.595	6.06402	11.0429	6.06402	22.5448		0.3	22460800	18870900	27987700	24954400	23757400
			26.1	1.56636e-08	26.1	3.04727e-08	26.1	3.31288e-08	26.1	4.65455e-08	26.1	3.27818e-08		50.61	5.083	51.88	5.9	55.3	5.566	57.04	6.037	55.53	5.335		6.04927	5.09124	6.04927	7.98068	6.04927	15.0826	6.04927	11.4758	6.04927	23.07		0.25	22020800	18421600	27159300	23966200	23300500
			26.2	1.56364e-08	26.2	3.08273e-08	26.2	3.33864e-08	26.2	4.66364e-08	26.2	3.3e-08		50.82	5.431	52.17	6.259	55.51	6.012	57.34	6.274	55.73	5.706		6.03459	5.3978	6.03459	8.32053	6.03459	15.5282	6.03459	11.9148	6.03459	23.716		0.2	21597400	17986400	26605700	23227100	22630200
			26.3	1.55545e-08	26.3	3.06182e-08	26.3	3.32576e-08	26.3	4.61545e-08	26.3	3.29545e-08		51.06	5.897	52.47	6.759	55.76	6.614	57.66	6.683	56	6.235		6.01998	5.71177	6.01998	8.7368	6.01998	16.0745	6.01998	12.3599	6.01998	24.3679		0.15	20958200	17539300	25786800	22277700	21970100
			26.4	1.57727e-08	26.4	3.02909e-08	26.4	3.31439e-08	26.4	4.66e-08	26.4	3.26909e-08		51.36	6.493	52.83	7.438	56.05	7.388	58.04	7.276	56.31	6.939		6.00543	6.03303	6.00543	9.12483	6.00543	16.5786	6.00543	12.811	6.00543	25.0854		0.1	20340300	17106200	25248600	21338600	21320000
			26.5	1.59455e-08	26.5	3.05636e-08	26.5	3.31439e-08	26.5	4.61727e-08	26.5	3.26182e-08		51.66	7.251	53.18	8.313	56.34	8.369	58.45	8.031	56.58	7.816		5.99096	6.42206	5.99096	9.55637	5.99096	17.1872	5.99096	13.3553	5.99096	25.8098		0.05	19731700	16678600	24465100	20432900	20680100
			26.6	1.55364e-08	26.6	3.02636e-08	26.6	3.31591e-08	26.6	4.62273e-08	26.6	3.31727e-08		51.96	8.19	53.52	9.392	56.67	9.573	58.88	9.008	56.88	8.899		5.97656	6.82128	5.97656	10.0335	5.97656	17.8038	5.97656	13.8637	5.97656	26.6026		-9.686e-08	19132300	16047300	23694600	19548600	20061300
			26.7	1.54636e-08	26.7	3.05727e-08	26.7	3.30303e-08	26.7	4.61727e-08	26.7	3.26364e-08		52.22	9.351	53.85	10.7	57.01	11.01	59.28	10.19	57.19	10.23		5.96223	7.23054	5.96223	10.4814	5.96223	18.377	5.96223	14.3791	5.96223	27.4035		-0.05	18542100	15625600	22937200	18675600	19441200
			26.8	1.54545e-08	26.8	3.03909e-08	26.8	3.31515e-08	26.8	4.62e-08	26.8	3.25182e-08		52.45	10.76	54.16	12.29	57.33	12.74	59.67	11.61	57.48	11.83		5.94797	7.64967	5.94797	10.9367	5.94797	19.0603	5.94797	14.9473	5.94797	28.2124		-0.1	17951200	15209800	22192800	17834200	18623200
			26.9	1.57273e-08	26.9	3.02e-08	26.9	3.29091e-08	26.9	4.61e-08	26.9	3.25727e-08		52.74	12.49	54.53	14.25	57.7	14.85	60.19	13.35	57.83	13.77		5.93377	8.07853	5.93377	11.4798	5.93377	19.7526	5.93377	15.5706	5.93377	29.0291		-0.15	17181900	14600400	21461300	16821100	18026700
			27	1.56091e-08	27	3.03455e-08	27	3.28939e-08	27	4.58364e-08	27	3.25273e-08		53.06	14.57	54.92	16.6	58.14	17.37	60.77	15.45	58.19	16.11		5.91964	8.55155	5.91964	11.9513	5.91964	20.454	5.91964	16.1559	5.91964	29.7888		-0.2	16255900	13810000	20513000	15839600	17250200
			27.1	1.55e-08	27.1	2.99545e-08	27.1	3.28485e-08	27.1	4.57455e-08	27.1	3.24909e-08		53.41	17.12	55.36	19.5	58.65	20.45	61.44	18.01	58.64	18.98		5.90558	9.00021	5.90558	12.4718	5.90558	21.1641	5.90558	16.7491	5.90558	30.62		-0.25	15019100	12867300	19373400	14725400	16131600
			27.2	1.57091e-08	27.2	3.02909e-08	27.2	3.2947e-08	27.2	4.61455e-08	27.2	3.26364e-08		53.8	20.22	55.85	23.03	59.23	24.19	62.29	21.08	59.22	22.44		5.89159	9.45814	5.89159	13.0007	5.89159	21.8829	5.89159	17.3993	5.89159	31.3925		-0.3	13170900	11249200	17650400	13323800	14722700
			27.3	1.54182e-08	27.3	3.02e-08	27.3	3.30152e-08	27.3	4.57545e-08	27.3	3.25091e-08		54.17	23.94	56.38	27.25	59.88	28.63	63.3	24.7	59.86	26.57		5.87766	9.92518	5.87766	13.4949	5.87766	22.5544	5.87766	18.0587	5.87766	32.2376		-0.35	10674300	9.25364e+06	15205900	11843500	12553000
			27.4	1.53e-08	27.4	3.02364e-08	27.4	3.28106e-08	27.4	4.55455e-08	27.4	3.23818e-08		54.58	28.39	56.98	32.28	60.62	33.92	64.52	28.94	60.61	31.54		5.8638	10.439	5.8638	14.0398	5.8638	23.2328	5.8638	18.6764	5.8638	33.0899		-0.4	8.0255e+06	7.15773e+06	12753300	10298000	10246600
			27.5	1.54909e-08	27.5	3.00545e-08	27.5	3.28106e-08	27.5	4.58636e-08	27.5	3.23818e-08		55.11	33.82	57.75	38.39	61.55	40.32	66.12	33.99	61.63	37.56		5.85	10.886	5.85	14.6375	5.85	23.9752	5.85	19.3015	5.85	33.9493		-0.45	5.96114e+06	5.43854e+06	10331100	9.13042e+06	8.02511e+06
			27.6	1.54818e-08	27.6	3.02455e-08	27.6	3.26742e-08	27.6	4.56364e-08	27.6	3.23455e-08		55.75	40.43	58.76	45.8	62.79	48.05	68.24	40.02	63.03	44.86		5.83627	11.3796	5.83627	15.1538	5.83627	24.6678	5.83627	19.9339	5.83627	34.6779		-0.5	4.58171e+06	4.16398e+06	8.44578e+06	8.15765e+06	6.52902e+06
			27.7	1.56091e-08	27.7	3.02909e-08	27.7	3.27803e-08	27.7	4.56182e-08	27.7	3.22364e-08		56.52	48.45	60.07	54.8	64.4	57.38	71.03	47.15	64.95	53.64		5.8226	11.8817	5.8226	15.7227	5.8226	25.3668	5.8226	20.5735	5.8226	35.4108		-0.55	3.81687e+06	3.53305e+06	7.14704e+06	7.61512e+06	5.71314e+06
			27.8	1.53455e-08	27.8	3.01182e-08	27.8	3.27879e-08	27.8	4.57909e-08	27.8	3.23182e-08		57.5	57.98	61.73	65.47	66.49	68.37	74.63	55.22	67.5	63.93		5.809	12.4331	5.809	16.2525	5.809	25.9538	5.809	21.1133	5.809	36.0781		-0.6	3.53829e+06	3.22963e+06	6.46285e+06	7.21729e+06	5.37053e+06
			27.9	1.55e-08	27.9	3e-08	27.9	3.26212e-08	27.9	4.53091e-08	27.9	3.23273e-08		58.83	69.49	63.94	78.26	69.29	81.62	79.47	64.45	71.08	76.2		5.79545	12.911	5.79545	16.7411	5.79545	26.5447	5.79545	21.7114	5.79545	36.7484		-0.65	3.69631e+06	3.21699e+06	6.06338e+06	7.07707e+06	5.56469e+06
			28	1.53909e-08	28	3.00273e-08	28	3.26591e-08	28	4.54727e-08	28	3.22727e-08		60.55	83.39	66.83	93.62	72.98	97.46	85.76	74.94	75.92	90.71		5.78198	13.3955	5.78198	17.2827	5.78198	27.1395	5.78198	22.315	5.78198	37.351		-0.7	4.13163e+06	3.48836e+06	6.0452e+06	7.06183e+06	5.98104e+06
			28.1	1.54273e-08	28.1	3.00091e-08	28.1	3.24394e-08	28.1	4.54e-08	28.1	3.18727e-08		62.78	100.2	70.68	111.9	77.81	116.4	93.85	86.6	82.63	107.8		5.76856	13.8867	5.76856	17.7816	5.76856	27.6774	5.76856	22.8137	5.76856	37.9558		-0.75	4.68651e+06	3.8754e+06	6.28185e+06	7.17078e+06	6.41445e+06
			28.2	1.54364e-08	28.2	2.99273e-08	28.2	3.24621e-08	28.2	4.54091e-08	28.2	3.21e-08		65.76	120.2	75.64	133.4	84.38	138.4	103.9	99.1	91.74	127.4		5.75521	14.3408	5.75521	18.2852	5.75521	28.1568	5.75521	23.3712	5.75521	38.5625		-0.8	5.37822e+06	4.28218e+06	6.64772e+06	7.28029e+06	6.85788e+06
			28.3	1.52636e-08	28.3	3.00545e-08	28.3	3.25455e-08	28.3	4.51545e-08	28.3	3.20727e-08		69.5	143.2	82.06	158.2	93.01	163.5	116.2	112	103.4	149.1		5.74192	14.8001	5.74192	18.7437	5.74192	28.6382	5.74192	23.8766	5.74192	39.0994		-0.85	6.00313e+06	4.82004e+06	7.02295e+06	7.39435e+06	7.19712e+06
			28.4	1.55455e-08	28.4	2.96636e-08	28.4	3.24848e-08	28.4	4.53182e-08	28.4	3.22636e-08		75.03	171.9	91.48	189.1	105.2	194.4	132.4	125.4	120.2	174.3		5.72869	15.2196	5.72869	19.2058	5.72869	29.1214	5.72869	24.3851	5.72869	39.6374		-0.9	6.54647e+06	5.27105e+06	7.54019e+06	7.38236e+06	7.2982e+06
			28.5	1.53545e-08	28.5	3.00818e-08	28.5	3.25303e-08	28.5	4.54818e-08	28.5	3.21182e-08		82.81	206.6	104.4	225.3	121.7	230.2	152.2	138.6	142.7	201.9		5.71552	15.6884	5.71552	19.6714	5.71552	29.6064	5.71552	24.8396	5.71552	40.1043		-0.95	6.76085e+06	5.61999e+06	7.65859e+06	7.24886e+06	7.27785e+06
			28.6	1.51273e-08	28.6	2.98182e-08	28.6	3.26439e-08	28.6	4.52909e-08	28.6	3.21545e-08		92.83	246.7	121.1	266.1	142.9	269.6	175.1	150.6	170.7	229.6		5.70241	16.0704	5.70241	20.0381	5.70241	30.0306	5.70241	25.2961	5.70241	40.4265		-1	6.63075e+06	5.61168e+06	7.78542e+06	6.99347e+06	7.02548e+06
			28.7	1.53818e-08	28.7	2.99818e-08	28.7	3.24848e-08	28.7	4.50182e-08	28.7	3.22273e-08		106.1	294.6	143.2	313.3	170.8	314.1	200.8	160.1	205.8	257		5.68936	16.4092	5.68936	20.4065	5.68936	30.4558	5.68936	25.697	5.68936	40.7486
			28.8	1.53818e-08	28.8	2.96e-08	28.8	3.23561e-08	28.8	4.52e-08	28.8	3.18182e-08		123.8	351	172.4	367.6	207.9	363.3	228.5	166.6	248.4	282.3		5.67637	16.7964	5.67637	20.7765	5.67637	30.8821	5.67637	26.0412	5.67637	40.9977
			28.9	1.53727e-08	28.9	2.98545e-08	28.9	3.23258e-08	28.9	4.50364e-08	28.9	3.18818e-08		147.6	416.7	210.7	427.9	255.1	415.3	257	169	297.3	302.4		5.66344	17.1394	5.66344	21.0961	5.66344	31.1195	5.66344	26.3861	5.66344	41.1737
			29	1.51818e-08	29	2.98909e-08	29	3.25076e-08	29	4.52636e-08	29	3.18364e-08		179.5	492.9	260.4	493.3	313.8	467.8	285.4	167.3	351.4	315.3		5.65057	17.4843	5.65057	21.3644	5.65057	31.3568	5.65057	26.615	5.65057	41.2767
			29.1	1.52e-08	29.1	2.97818e-08	29.1	3.2303e-08	29.1	4.49636e-08	29.1	3.20091e-08		222.3	580.5	324.2	563.4	385.5	518.9	312.8	162	408.6	320.3		5.63776	17.7834	5.63776	21.6332	5.63776	31.5939	5.63776	26.9022	5.63776	41.3794
			29.2	1.52455e-08	29.2	2.99091e-08	29.2	3.21212e-08	29.2	4.49182e-08	29.2	3.18636e-08		278.8	679.9	404.4	635.5	470.8	564.5	338.2	153.8	465.9	316.4		5.625	18.0359	5.625	21.9024	5.625	31.8307	5.625	27.1311	5.625	41.4817
			29.3	1.54273e-08	29.3	2.98182e-08	29.3	3.22121e-08	29.3	4.51364e-08	29.3	3.19455e-08		354.5	789.9	503.1	704.4	569.6	599.5	360.9	143.6	520.5	303.7		5.6123	18.2891	5.6123	22.0665	5.6123	31.9404	5.6123	27.3599	5.6123	41.5113
			29.4	1.51545e-08	29.4	2.96636e-08	29.4	3.23561e-08	29.4	4.47364e-08	29.4	3.19364e-08		456.1	906.9	622	762.8	678.1	618.8	380.4	131.9	569.4	283.3		5.59966	18.5428	5.59966	22.2833	5.59966	32.1133	5.59966	27.5298	5.59966	41.4686
			29.5	1.53273e-08	29.5	2.96455e-08	29.5	3.23182e-08	29.5	4.47182e-08	29.5	3.18e-08		587.3	1026	757.6	805.3	790.2	620.5	396.9	119.7	611.5	258.3		5.58708	18.7488	5.58708	22.4472	5.58708	32.2223	5.58708	27.6407	5.58708	41.4981
			29.6	1.49727e-08	29.6	2.95545e-08	29.6	3.20227e-08	29.6	4.47727e-08	29.6	3.18818e-08		747.3	1143	903.6	828.9	900.5	603.8	410.9	107.9	646.6	231.8		5.57455	18.9549	5.57455	22.6109	5.57455	32.2677	5.57455	27.7513	5.57455	41.4557
			29.7	1.49818e-08	29.7	2.97455e-08	29.7	3.20455e-08	29.7	4.47545e-08	29.7	3.17818e-08		930.2	1250	1049	834.9	1001	577.1	421.4	97.44	673.8	206.9		5.56208	19.1126	5.56208	22.7215	5.56208	32.3129	5.56208	27.803	5.56208	41.3419
			29.8	1.53182e-08	29.8	2.96364e-08	29.8	3.21288e-08	29.8	4.44727e-08	29.8	3.17818e-08		1137	1336	1189	822.4	1090	544.5	429.3	88.34	694	184.3		5.54967	19.2702	5.54967	22.8318	5.54967	32.2949	5.54967	27.8544	5.54967	41.2288
			29.9	1.50818e-08	29.9	2.94e-08	29.9	3.21136e-08	29.9	4.45182e-08	29.9	3.16455e-08		1368	1391	1322	790.4	1167	503.4	436.5	80.27	710.6	163.3		5.53731	19.4278	5.53731	22.9419	5.53731	32.3398	5.53731	27.9058	5.53731	41.1163
			30	1.49364e-08	30	2.96636e-08	30	3.21515e-08	30	4.46091e-08	30	3.16545e-08		1615	1410	1444	741	1233	456.4	443.3	73.25	724.7	144.6		5.525	19.5364	5.525	22.9987	5.525	32.3218	5.525	27.9569	5.525	40.9338
			30.1	1.51909e-08	30.1	2.93636e-08	30.1	3.19848e-08	30.1	4.46091e-08	30.1	3.17545e-08		1868	1391	1551	678.2	1290	407.6	450	67.16	736.9	127.8		5.51275	19.6448	5.51275	23.0554	5.51275	32.2412	5.51275	27.8912	5.51275	40.6821
			30.2	1.49818e-08	30.2	2.95818e-08	30.2	3.20833e-08	30.2	4.42273e-08	30.2	3.16727e-08		2109	1338	1641	609.8	1336	360.9	456.3	62.12	747.4	113.2		5.50055	19.7531	5.50055	23.1119	5.50055	32.161	5.50055	27.884	5.50055	40.3624
			30.3	1.49091e-08	30.3	2.92818e-08	30.3	3.19091e-08	30.3	4.46545e-08	30.3	3.15182e-08		2324	1256	1717	542.4	1372	317.9	462.1	57.95	756.3	100.8		5.48841	19.8612	5.48841	23.1682	5.48841	32.0814	5.48841	27.8768	5.48841	40.0453
			30.4	1.51455e-08	30.4	2.93273e-08	30.4	3.19167e-08	30.4	4.44455e-08	30.4	3.15e-08		2511	1153	1778	477.8	1402	279.1	467.4	54.74	764	90.59		5.47632	19.9202	5.47632	23.1716	5.47632	31.9402	5.47632	27.8119	5.47632	39.8
			30.5	1.50818e-08	30.5	2.96273e-08	30.5	3.19773e-08	30.5	4.41545e-08	30.5	3.13364e-08		2670	1041	1828	420	1427	245.6	472.9	52.32	771.3	82.16		5.46429	19.979	5.46429	23.1749	5.46429	31.7999	5.46429	27.7473	5.46429	39.4878
			30.6	1.51273e-08	30.6	2.94273e-08	30.6	3.18561e-08	30.6	4.43091e-08	30.6	3.16e-08		2802	925.9	1869	372	1448	216.2	478.5	50.3	778.8	75.84		5.4523	20.0865	5.4523	23.1783	5.4523	31.6606	5.4523	27.7405	5.4523	39.1781
			30.7	1.52545e-08	30.7	2.95818e-08	30.7	3.18864e-08	30.7	4.41636e-08	30.7	3.15182e-08		2905	816.2	1900	329.3	1466	191.3	483.8	49.3	785.9	71.08		5.44037	20.0961	5.44037	23.1293	5.44037	31.5222	5.44037	27.6764	5.44037	38.9389
			30.8	1.50273e-08	30.8	2.90727e-08	30.8	3.19015e-08	30.8	4.39455e-08	30.8	3.16e-08		2985	713.2	1923	288.9	1481	171.2	488.9	49.18	792.3	67.36		5.42849	20.1544	5.42849	23.1327	5.42849	31.3239	5.42849	27.5557	5.42849	38.634
			30.9	1.51e-08	30.9	2.93091e-08	30.9	3.18333e-08	30.9	4.40636e-08	30.9	3.17727e-08		3046	617.8	1942	251.5	1494	153.3	493.9	48.79	798.5	64.37		5.41667	20.2125	5.41667	23.084	5.41667	31.1271	5.41667	27.4925	5.41667	38.2645
			31	1.46909e-08	31	2.93e-08	31	3.18939e-08	31	4.40364e-08	31	3.14364e-08		3090	535	1958	220.9	1506	138.5	498.7	48.92	804.4	62.2		5.40489	20.2218	5.40489	23.0356	5.40489	30.9919	5.40489	27.3731	5.40489	37.965
			31.1	1.52818e-08	31.1	2.91273e-08	31.1	3.17727e-08	31.1	4.40091e-08	31.1	3.13545e-08		3126	466.9	1974	198.7	1518	127.4	503.5	50.39	810	61.84		5.39317	20.2311	5.39317	22.9875	5.39317	30.7977	5.39317	27.2545	5.39317	37.668
			31.2	1.49636e-08	31.2	2.93545e-08	31.2	3.15e-08	31.2	4.40091e-08	31.2	3.13364e-08		3161	412.7	1990	182.5	1532	121	509.3	52.92	816.8	63.19		5.38149	20.2404	5.38149	22.9912	5.38149	30.6645	5.38149	27.1367	5.38149	37.3734
			31.3	1.50636e-08	31.3	2.91455e-08	31.3	3.175e-08	31.3	4.43091e-08	31.3	3.14455e-08		3197	368.9	2005	171.1	1546	117.7	516	56.19	825.1	65.81		5.36987	20.2496	5.36987	22.9434	5.36987	30.4729	5.36987	27.0196	5.36987	37.1466
			31.4	1.47909e-08	31.4	2.91455e-08	31.4	3.16591e-08	31.4	4.36455e-08	31.4	3.14e-08		3229	333.5	2019	163.1	1561	116.2	522.9	59.98	833.8	69.26		5.3583	20.307	5.3583	22.8958	5.3583	30.3417	5.3583	26.9588	5.3583	36.8565
			31.5	1.52273e-08	31.5	2.91818e-08	31.5	3.15379e-08	31.5	4.40818e-08	31.5	3.13091e-08		3258	305.4	2034	158.3	1577	116.3	530.1	64.38	843.3	73.48		5.34677	20.2679	5.34677	22.8485	5.34677	30.2113	5.34677	26.843	5.34677	36.6333
			31.6	1.50636e-08	31.6	2.90545e-08	31.6	3.15985e-08	31.6	4.36091e-08	31.6	3.11909e-08		3286	283.5	2051	156	1595	117.8	537.6	69.08	853.4	78.54		5.3353	20.2769	5.3353	22.8015	5.3353	30.0233	5.3353	26.7279	5.3353	36.3475
			31.7	1.48636e-08	31.7	2.93182e-08	31.7	3.16364e-08	31.7	4.37182e-08	31.7	3.12091e-08		3314	267.9	2069	156.1	1614	121.1	545.6	74.22	864.5	84.2		5.32388	20.334	5.32388	22.7547	5.32388	29.8949	5.32388	26.6136	5.32388	36.128
			31.8	1.46636e-08	31.8	2.93455e-08	31.8	3.15909e-08	31.8	4.39636e-08	31.8	3.11818e-08		3344	257.7	2088	158.2	1635	126.2	554.3	80.2	876.6	90.62		5.3125	20.295	5.3125	22.7082	5.3125	29.7673	5.3125	26.5547	5.3125	35.7828
			31.9	1.50273e-08	31.9	2.89182e-08	31.9	3.15606e-08	31.9	4.37273e-08	31.9	3.09818e-08		3377	251.5	2110	162.7	1658	132.6	563.9	86.91	889.9	98.12		5.30117	20.3518	5.30117	22.6619	5.30117	29.5828	5.30117	26.4416	5.30117	35.5671
			32	1.48818e-08	32	2.90182e-08	32	3.1447e-08	32	4.33e-08	32	3.10455e-08		3413	245.7	2134	168.4	1685	139.9	574.7	94.28	904.8	106.2		5.28989	20.3607	5.28989	22.6662	5.28989	29.457	5.28989	26.3292	5.28989	35.2901
			32.1	1.48636e-08	32.1	2.88273e-08	32.1	3.13333e-08	32.1	4.36727e-08	32.1	3.11818e-08		3455	239.7	2162	173	1717	146.6	587.1	101.7	922.3	114		5.27866	20.3695	5.27866	22.6202	5.27866	29.3321	5.27866	26.2716	5.27866	35.0779
			32.2	1.50455e-08	32.2	2.92455e-08	32.2	3.16364e-08	32.2	4.34273e-08	32.2	3.13e-08		3501	238.5	2194	179.1	1753	154.1	600.9	109.8	941.9	122.6		5.26748	20.4259	5.26748	22.5745	5.26748	29.2079	5.26748	26.2143	5.26748	34.9294
			32.3	1.48909e-08	32.3	2.88182e-08	32.3	3.14167e-08	32.3	4.35909e-08	32.3	3.11273e-08		3552	245.4	2228	189.6	1792	165.1	615.4	119.6	963.2	133.2		5.25634	20.4345	5.25634	22.5291	5.25634	29.1412	5.25634	26.1573	5.25634	34.7199
			32.4	1.50818e-08	32.4	2.91273e-08	32.4	3.13939e-08	32.4	4.33182e-08	32.4	3.09727e-08		3609	258.5	2266	204.4	1837	179	631.3	131.1	986.8	145.8		5.24525	20.4906	5.24525	22.5336	5.24525	29.075	5.24525	26.1542	5.24525	34.5736
			32.5	1.48818e-08	32.5	2.87636e-08	32.5	3.12803e-08	32.5	4.35e-08	32.5	3.11818e-08		3674	276.3	2308	222.2	1886	195.5	648.9	144	1013	160.1		5.23421	20.5465	5.23421	22.5381	5.23421	29.009	5.23421	26.0977	5.23421	34.4281
			32.6	1.43909e-08	32.6	2.88727e-08	32.6	3.13333e-08	32.6	4.34091e-08	32.6	3.11364e-08		3749	297.3	2355	242	1942	213.7	668.9	158.2	1042	175.6		5.22321	20.6023	5.22321	22.5426	5.22321	28.9434	5.22321	26.0948	5.22321	34.2836
			32.7	1.50727e-08	32.7	2.88727e-08	32.7	3.09924e-08	32.7	4.32909e-08	32.7	3.10182e-08		3835	320.5	2408	262.9	2005	233.1	691.7	174	1074	192.3		5.21226	20.6579	5.21226	22.5966	5.21226	28.9342	5.21226	26.0919	5.21226	34.201
			32.8	1.48e-08	32.8	2.90364e-08	32.8	3.10076e-08	32.8	4.35455e-08	32.8	3.09364e-08		3931	347.1	2466	285.1	2074	254.2	717.3	191.1	1110	210.3		5.20136	20.7133	5.20136	22.6009	5.20136	28.9251	5.20136	26.089	5.20136	34.058
			32.9	1.46727e-08	32.9	2.86e-08	32.9	3.125e-08	32.9	4.32182e-08	32.9	3.08909e-08		4042	376.8	2532	309.1	2150	277.5	745.8	209.8	1149	230.1		5.1905	20.7686	5.1905	22.6053	5.1905	28.8602	5.1905	26.0861	5.1905	33.9765
			33	1.45636e-08	33	2.87727e-08	33	3.11591e-08	33	4.34e-08	33	3.09636e-08		4167	409.9	2603	335	2233	303.1	777.8	230.2	1193	251.9		5.17969	20.8711	5.17969	22.6589	5.17969	28.9069	5.17969	26.1361	5.17969	33.9557
			33.1	1.48364e-08	33.1	2.87273e-08	33.1	3.11894e-08	33.1	4.31273e-08	33.1	3.09545e-08		4305	446.5	2683	363.1	2325	330.9	813.2	252.3	1243	275.9		5.16892	20.926	5.16892	22.7123	5.16892	28.9535	5.16892	26.1332	5.16892	33.935
			33.2	1.48818e-08	33.2	2.85909e-08	33.2	3.1053e-08	33.2	4.28455e-08	33.2	3.08727e-08		4456	484	2771	392.9	2427	361.1	852.3	276.1	1299	301.8		5.1582	21.0281	5.1582	22.7656	5.1582	28.9999	5.1582	26.183	5.1582	33.9143
			33.3	1.44455e-08	33.3	2.85182e-08	33.3	3.11439e-08	33.3	4.32455e-08	33.3	3.07818e-08		4618	521.4	2866	423.7	2539	393.9	895.4	301.8	1360	329.2		5.14752	21.1299	5.14752	22.8679	5.14752	29.0462	5.14752	26.2854	5.14752	33.9538
			33.4	1.47364e-08	33.4	2.86182e-08	33.4	3.10909e-08	33.4	4.30545e-08	33.4	3.07818e-08													5.13688	21.2316	5.13688	22.9701	5.13688	29.1477	5.13688	26.3348	5.13688	33.9931
			33.5	1.45364e-08	33.5	2.84727e-08	33.5	3.09015e-08	33.5	4.3e-08	33.5	3.06636e-08													5.12629	21.3806	5.12629	23.072	5.12629	29.249	5.12629	26.4367	5.12629	34.0322
			33.6	1.46273e-08	33.6	2.85455e-08	33.6	3.08106e-08	33.6	4.31909e-08	33.6	3.08818e-08													5.11574	21.4819	5.11574	23.1737	5.11574	29.3501	5.11574	26.5912	5.11574	34.131
			33.7	1.48273e-08	33.7	2.90636e-08	33.7	3.10227e-08	33.7	4.28455e-08	33.7	3.07818e-08													5.10524	21.6306	5.10524	23.2753	5.10524	29.5063	5.10524	26.7455	5.10524	34.2295
			33.8	1.45727e-08	33.8	2.88091e-08	33.8	3.08561e-08	33.8	4.28818e-08	33.8	3.07091e-08													5.09477	21.7316	5.09477	23.3767	5.09477	29.6069	5.09477	26.8468	5.09477	34.3875
			33.9	1.46364e-08	33.9	2.86364e-08	33.9	3.09621e-08	33.9	4.29545e-08	33.9	3.07455e-08													5.08436	21.88	5.08436	23.5271	5.08436	29.8181	5.08436	27.0006	5.08436	34.5452
			34	1.44909e-08	34	2.85364e-08	34	3.10455e-08	34	4.28818e-08	34	3.08182e-08													5.07398	22.0283	5.07398	23.6774	5.07398	29.9737	5.07398	27.1543	5.07398	34.7026
			34.1	1.46727e-08	34.1	2.84091e-08	34.1	3.09394e-08	34.1	4.25636e-08	34.1	3.06091e-08													5.06365	22.1765	5.06365	23.7782	5.06365	30.129	5.06365	27.3078	5.06365	34.9195
			34.2	1.49727e-08	34.2	2.86182e-08	34.2	3.08182e-08	34.2	4.26e-08	34.2	3.04455e-08													5.05335	22.3723	5.05335	23.9282	5.05335	30.3398	5.05335	27.514	5.05335	35.0764
			34.3	1.45909e-08	34.3	2.86455e-08	34.3	3.05682e-08	34.3	4.27636e-08	34.3	3.04909e-08													5.0431	22.5203	5.0431	24.0781	5.0431	30.5504	5.0431	27.6671	5.0431	35.2928
			34.4	1.42727e-08	34.4	2.83e-08	34.4	3.09091e-08	34.4	4.27727e-08	34.4	3.05909e-08													5.03289	22.7162	5.03289	24.2773	5.03289	30.7609	5.03289	27.8732	5.03289	35.5091
			34.5	1.47273e-08	34.5	2.83455e-08	34.5	3.09242e-08	34.5	4.26818e-08	34.5	3.06091e-08													5.02273	22.864	5.02273	24.427	5.02273	30.9713	5.02273	28.0792	5.02273	35.7251
			34.6	1.44091e-08	34.6	2.83636e-08	34.6	3.05682e-08	34.6	4.25455e-08	34.6	3.06636e-08													5.0126	23.0599	5.0126	24.5764	5.0126	31.1815	5.0126	28.3384	5.0126	35.9409
			34.7	1.44727e-08	34.7	2.83636e-08	34.7	3.06136e-08	34.7	4.24364e-08	34.7	3.06818e-08													5.00252	23.2076	5.00252	24.7258	5.00252	31.4476	5.00252	28.4909	5.00252	36.2166
			34.8	1.47545e-08	34.8	2.81636e-08	34.8	3.08333e-08	34.8	4.24182e-08	34.8	3.04636e-08													4.99247	23.3551	4.99247	24.9248	4.99247	31.6577	4.99247	28.6966	4.99247	36.432
			34.9	1.46e-08	34.9	2.83273e-08	34.9	3.08712e-08	34.9	4.23545e-08	34.9	3.04545e-08													4.98246	23.5508	4.98246	25.0738	4.98246	31.8675	4.98246	28.9022	4.98246	36.7076
			35	1.45091e-08	35	2.82455e-08	35	3.06364e-08	35	4.26818e-08	35	3.06545e-08													4.9725	23.6982	4.9725	25.2727	4.9725	32.1336	4.9725	29.1078	4.9725	36.9226
			35.1	1.46818e-08	35.1	2.83364e-08	35.1	3.05758e-08	35.1	4.24091e-08	35.1	3.05545e-08													4.96257	23.8454	4.96257	25.4215	4.96257	32.3432	4.96257	29.3132	4.96257	37.1979
			35.2	1.41909e-08	35.2	2.81091e-08	35.2	3.06742e-08	35.2	4.24273e-08	35.2	3.06455e-08													4.95269	24.041	4.95269	25.5702	4.95269	32.6093	4.95269	29.5186	4.95269	37.4124
			35.3	1.44727e-08	35.3	2.79364e-08	35.3	3.10152e-08	35.3	4.23727e-08	35.3	3.02545e-08													4.94284	24.188	4.94284	25.7187	4.94284	32.8186	4.94284	29.7238	4.94284	37.6875
			35.4	1.46636e-08	35.4	2.84545e-08	35.4	3.04091e-08	35.4	4.23e-08	35.4	3.05e-08													4.93304	24.3348	4.93304	25.867	4.93304	32.9712	4.93304	29.929	4.93304	37.9016
			35.5	1.46182e-08	35.5	2.81364e-08	35.5	3.06515e-08	35.5	4.2e-08	35.5	3.03727e-08													4.92327	24.4329	4.92327	26.0151	4.92327	33.1802	4.92327	30.08	4.92327	38.1155
			35.6	1.45455e-08	35.6	2.84182e-08	35.6	3.05227e-08	35.6	4.22636e-08	35.6	3.02818e-08													4.91354	24.5794	4.91354	26.1632	4.91354	33.3322	4.91354	30.2848	4.91354	38.3292
			35.7	1.41182e-08	35.7	2.79818e-08	35.7	3.06667e-08	35.7	4.20545e-08	35.7	3.02636e-08													4.90385	24.677	4.90385	26.311	4.90385	33.5408	4.90385	30.4354	4.90385	38.4817
			35.8	1.44545e-08	35.8	2.80636e-08	35.8	3.06515e-08	35.8	4.20636e-08	35.8	3.05909e-08													4.89419	24.7745	4.89419	26.4083	4.89419	33.6924	4.89419	30.5857	4.89419	38.6949
			35.9	1.43273e-08	35.9	2.81273e-08	35.9	3.03485e-08	35.9	4.20455e-08	35.9	3.03e-08													4.88458	24.8717	4.88458	26.5054	4.88458	33.9005	4.88458	30.7359	4.88458	38.8468
			36	1.44182e-08	36	2.8e-08	36	3.04697e-08	36	4.19545e-08	36	3.03818e-08													4.875	24.9688	4.875	26.6024	4.875	34.0516	4.875	30.8316	4.875	38.9985
			36.1	1.46727e-08	36.1	2.82455e-08	36.1	3.03485e-08	36.1	4.22727e-08	36.1	3.03818e-08													4.86546	25.1144	4.86546	26.6991	4.86546	34.2024	4.86546	30.9813	4.86546	39.0889
			36.2	1.44727e-08	36.2	2.79727e-08	36.2	3.02879e-08	36.2	4.15364e-08	36.2	3.02364e-08													4.85596	25.211	4.85596	26.7454	4.85596	34.353	4.85596	31.0766	4.85596	39.24
			36.3	1.41091e-08	36.3	2.81e-08	36.3	3.03636e-08	36.3	4.18636e-08	36.3	3.02273e-08													4.84649	25.2588	4.84649	26.892	4.84649	34.4464	4.84649	31.1716	4.84649	39.3299
			36.4	1.45273e-08	36.4	2.80091e-08	36.4	3.03864e-08	36.4	4.19545e-08	36.4	3.00818e-08													4.83706	25.3064	4.83706	26.9378	4.83706	34.5395	4.83706	31.3206	4.83706	39.4804
			36.5	1.42e-08	36.5	2.79545e-08	36.5	3.04091e-08	36.5	4.17909e-08	36.5	3.00636e-08													4.82767	25.4025	4.82767	27.0338	4.82767	34.6324	4.82767	31.4152	4.82767	39.5698
			36.6	1.43e-08	36.6	2.76909e-08	36.6	3.025e-08	36.6	4.17636e-08	36.6	3.01818e-08													4.81831	25.4498	4.81831	27.0793	4.81831	34.7251	4.81831	31.5095	4.81831	39.659
			36.7	1.42455e-08	36.7	2.78636e-08	36.7	2.99545e-08	36.7	4.15545e-08	36.7	3.02545e-08													4.80899	25.4969	4.80899	27.1247	4.80899	34.8175	4.80899	31.5496	4.80899	39.6873
			36.8	1.39818e-08	36.8	2.78636e-08	36.8	3.04848e-08	36.8	4.19182e-08	36.8	3.01909e-08													4.79971	25.5439	4.79971	27.17	4.79971	34.853	4.79971	31.5896	4.79971	39.776
			36.9	1.44545e-08	36.9	2.78273e-08	36.9	3.01667e-08	36.9	4.14e-08	36.9	2.99909e-08													4.79046	25.5423	4.79046	27.1652	4.79046	34.945	4.79046	31.6294	4.79046	39.804
			37	1.43909e-08	37	2.79455e-08	37	3.02955e-08	37	4.15636e-08	37	3.00636e-08													4.78125	25.5891	4.78125	27.2102	4.78125	34.9802	4.78125	31.6691	4.78125	39.8319
			37.1	1.44909e-08	37.1	2.78091e-08	37.1	3.00758e-08	37.1	4.17545e-08	37.1	2.99636e-08													4.77207	25.5874	4.77207	27.2054	4.77207	35.0153	4.77207	31.7087	4.77207	39.8597
			37.2	1.43455e-08	37.2	2.74909e-08	37.2	3.0303e-08	37.2	4.16273e-08	37.2	3.00545e-08													4.76293	25.5857	4.76293	27.2502	4.76293	34.9939	4.76293	31.6945	4.76293	39.8272
			37.3	1.39727e-08	37.3	2.77091e-08	37.3	3.01136e-08	37.3	4.14e-08	37.3	3.01364e-08													4.75382	25.6322	4.75382	27.2453	4.75382	34.9725	4.75382	31.6803	4.75382	39.855
			37.4	1.43273e-08	37.4	2.77727e-08	37.4	2.975e-08	37.4	4.14818e-08	37.4	2.98818e-08													4.74475	25.5824	4.74475	27.2403	4.74475	35.0074	4.74475	31.6662	4.74475	39.8227
			37.5	1.41636e-08	37.5	2.77e-08	37.5	3.02273e-08	37.5	4.14091e-08	37.5	3.00545e-08													4.73571	25.5808	4.73571	27.186	4.73571	34.9861	4.73571	31.6522	4.73571	39.7905
			37.6	1.38818e-08	37.6	2.75636e-08	37.6	3.03258e-08	37.6	4.13091e-08	37.6	3.01e-08													4.72671	25.5791	4.72671	27.1812	4.72671	34.9649	4.72671	31.6382	4.72671	39.7585
			37.7	1.42909e-08	37.7	2.76364e-08	37.7	2.99773e-08	37.7	4.13909e-08	37.7	2.97727e-08													4.71774	25.5298	4.71774	27.1273	4.71774	34.8881	4.71774	31.5713	4.71774	39.6671
			37.8	1.42e-08	37.8	2.76727e-08	37.8	3.00152e-08	37.8	4.12909e-08	37.8	2.98636e-08													4.70881	25.4807	4.70881	27.0736	4.70881	34.8116	4.70881	31.5575	4.70881	39.5763
			37.9	1.39364e-08	37.9	2.75182e-08	37.9	3.00152e-08	37.9	4.13364e-08	37.9	2.99182e-08													4.69991	25.4793	4.69991	27.0202	4.69991	34.7909	4.69991	31.491	4.69991	39.4858
			38	1.40455e-08	38	2.76e-08	38	3.00152e-08	38	4.10455e-08	38	2.98e-08													4.69104	25.3832	4.69104	26.967	4.69104	34.715	4.69104	31.4249	4.69104	39.3958
			38.1	1.41182e-08	38.1	2.73091e-08	38.1	3.02273e-08	38.1	4.13455e-08	38.1	2.98818e-08													4.6822	25.3348	4.6822	26.9141	4.6822	34.6395	4.6822	31.359	4.6822	39.3063
			38.2	1.39182e-08	38.2	2.74364e-08	38.2	2.98788e-08	38.2	4.11364e-08	38.2	2.98e-08													4.6734	25.2866	4.6734	26.8615	4.6734	34.6193	4.6734	31.2935	4.6734	39.2171
			38.3	1.41091e-08	38.3	2.75545e-08	38.3	2.97652e-08	38.3	4.10818e-08	38.3	3.00818e-08													4.66463	25.2387	4.66463	26.809	4.66463	34.4895	4.66463	31.2283	4.66463	39.1285
			38.4	1.40182e-08	38.4	2.75545e-08	38.4	2.99621e-08	38.4	4.13909e-08	38.4	2.98455e-08													4.6559	25.1442	4.6559	26.7087	4.6559	34.415	4.6559	31.1115	4.6559	39.0402
			38.5	1.41636e-08	38.5	2.73909e-08	38.5	2.99848e-08	38.5	4.12091e-08	38.5	2.98818e-08													4.6472	25.0969	4.6472	26.609	4.6472	34.2865	4.6472	31.047	4.6472	38.8944
			38.6	1.37727e-08	38.6	2.72273e-08	38.6	2.99242e-08	38.6	4.10909e-08	38.6	2.97818e-08													4.63853	25.0033	4.63853	26.5098	4.63853	34.2129	4.63853	30.9313	4.63853	38.8072
			38.7	1.42182e-08	38.7	2.71364e-08	38.7	2.97955e-08	38.7	4.08182e-08	38.7	2.96545e-08													4.62989	24.9103	4.62989	26.4587	4.62989	34.0856	4.62989	30.8677	4.62989	38.6052
			38.8	1.43455e-08	38.8	2.75545e-08	38.8	2.99697e-08	38.8	4.11364e-08	38.8	2.99545e-08													4.62128	24.8178	4.62128	26.313	4.62128	33.959	4.62128	30.753	4.62128	38.4618
			38.9	1.39364e-08	38.9	2.72091e-08	38.9	2.96742e-08	38.9	4.07636e-08	38.9	2.94909e-08													4.61271	24.7258	4.61271	26.2155	4.61271	33.8331	4.61271	30.639	4.61271	38.3193
			39	1.38909e-08	39	2.73273e-08	39	2.9697e-08	39	4.10364e-08	39	2.97545e-08													4.60417	24.5886	4.60417	26.1185	4.60417	33.7079	4.60417	30.5256	4.60417	38.1775
			39.1	1.43091e-08	39.1	2.73818e-08	39.1	2.94924e-08	39.1	4.09909e-08	39.1	2.95364e-08													4.59566	24.4978	4.59566	26.022	4.59566	33.5834	4.59566	30.3622	4.59566	37.9798
			39.2	1.41273e-08	39.2	2.72182e-08	39.2	2.98409e-08	39.2	4.09364e-08	39.2	2.97182e-08													4.58718	24.4075	4.58718	25.8794	4.58718	33.4596	4.58718	30.1998	4.58718	37.8398
			39.3	1.4e-08	39.3	2.70455e-08	39.3	2.96667e-08	39.3	4.08818e-08	39.3	2.96636e-08													4.57873	24.3176	4.57873	25.7842	4.57873	33.2837	4.57873	30.0887	4.57873	37.6443
			39.4	1.41273e-08	39.4	2.73455e-08	39.4	2.97121e-08	39.4	4.06091e-08	39.4	2.96909e-08													4.57031	24.1833	4.57031	25.6431	4.57031	33.1614	4.57031	29.9282	4.57031	37.4501
			39.5	1.39818e-08	39.5	2.71273e-08	39.5	2.97652e-08	39.5	4.09455e-08	39.5	2.94818e-08													4.56193	24.0947	4.56193	25.503	4.56193	32.9874	4.56193	29.8184	4.56193	37.3128
			39.6	1.38818e-08	39.6	2.72091e-08	39.6	2.97803e-08	39.6	4.07182e-08	39.6	2.92818e-08													4.55357	23.9619	4.55357	25.4097	4.55357	32.8667	4.55357	29.6597	4.55357	37.1207
			39.7	1.41636e-08	39.7	2.68364e-08	39.7	2.94394e-08	39.7	4.07455e-08	39.7	2.95545e-08													4.54525	23.8744	4.54525	25.3169	4.54525	32.6946	4.54525	29.5513	4.54525	36.9299
			39.8	1.40545e-08	39.8	2.71e-08	39.8	2.95e-08	39.8	4.05545e-08	39.8	2.98182e-08													4.53695	23.7431	4.53695	25.179	4.53695	32.5236	4.53695	29.3944	4.53695	36.7402
			39.9	1.39545e-08	39.9	2.71727e-08	39.9	2.95227e-08	39.9	4.06273e-08	39.9	2.93818e-08													4.52869	23.6126	4.52869	25.0874	4.52869	32.4053	4.52869	29.2874	4.52869	36.5517
			40	1.40545e-08	40	2.69182e-08	40	2.95455e-08	40	4.05636e-08	40	2.97273e-08													4.52045	23.5268	4.52045	24.9962	4.52045	32.2362	4.52045	29.1322	4.52045	36.3644
			40.1	1.39182e-08	40.1	2.72909e-08	40.1	2.95076e-08	40.1	4.05182e-08	40.1	2.94909e-08													4.51225	23.3978	4.51225	24.8606	4.51225	32.0682	4.51225	28.9779	4.51225	36.1782
			40.2	1.37727e-08	40.2	2.72273e-08	40.2	2.94773e-08	40.2	4.04727e-08	40.2	2.95818e-08													4.50408	23.3132	4.50408	24.7258	4.50408	31.9521	4.50408	28.873	4.50408	35.9931
			40.3	1.35727e-08	40.3	2.69364e-08	40.3	2.95909e-08	40.3	4.04909e-08	40.3	2.95545e-08													4.49593	23.2289	4.49593	24.6364	4.49593	31.7859	4.49593	28.7205	4.49593	35.8093
			40.4	1.39364e-08	40.4	2.68182e-08	40.4	2.96212e-08	40.4	4.04182e-08	40.4	2.96273e-08													4.48782	23.102	4.48782	24.5031	4.48782	31.6712	4.48782	28.5689	4.48782	35.6265
			40.5	1.36818e-08	40.5	2.72545e-08	40.5	2.94318e-08	40.5	4.05909e-08	40.5	2.96455e-08													4.47973	23.0188	4.47973	24.3706	4.47973	31.5069	4.47973	28.4183	4.47973	35.3916
			40.6	1.39909e-08	40.6	2.67e-08	40.6	2.91515e-08	40.6	4.02909e-08	40.6	2.93273e-08													4.47167	22.9361	4.47167	24.283	4.47167	31.3436	4.47167	28.3161	4.47167	35.2113
			40.7	1.39091e-08	40.7	2.69909e-08	40.7	2.95303e-08	40.7	4.04e-08	40.7	2.94e-08													4.46364	22.8111	4.46364	24.152	4.46364	31.1813	4.46364	28.1671	4.46364	35.0321
			40.8	1.36364e-08	40.8	2.68909e-08	40.8	2.92121e-08	40.8	4.04091e-08	40.8	2.95727e-08													4.45565	22.7294	4.45565	24.0656	4.45565	31.02	4.45565	28.0191	4.45565	34.854
			40.9	1.42818e-08	40.9	2.69818e-08	40.9	2.95606e-08	40.9	4.02182e-08	40.9	2.94e-08													4.44767	22.6059	4.44767	23.936	4.44767	30.8596	4.44767	27.9189	4.44767	34.6247
			41	1.38e-08	41	2.67182e-08	41	2.92955e-08	41	4.00273e-08	41	2.93e-08													4.43973	22.5252	4.43973	23.8072	4.43973	30.7003	4.43973	27.7257	4.43973	34.3969
			41.1	1.42545e-08	41.1	2.68545e-08	41.1	2.93864e-08	41.1	4.02545e-08	41.1	2.91636e-08													4.43182	22.403	4.43182	23.6362	4.43182	30.493	4.43182	27.5804	4.43182	34.2225
			41.2	1.37727e-08	41.2	2.68091e-08	41.2	2.91136e-08	41.2	4.02e-08	41.2	2.95636e-08													4.42393	22.2816	4.42393	23.5521	4.42393	30.3358	4.42393	27.436	4.42393	33.9976
			41.3	1.39273e-08	41.3	2.69182e-08	41.3	2.9447e-08	41.3	4.02636e-08	41.3	2.92455e-08													4.41607	22.2025	4.41607	23.4258	4.41607	30.1796	4.41607	27.2924	4.41607	33.8255
			41.4	1.35545e-08	41.4	2.66909e-08	41.4	2.94545e-08	41.4	4.00636e-08	41.4	2.92182e-08													4.40824	22.0824	4.40824	23.3002	4.40824	30.0243	4.40824	27.1498	4.40824	33.6034
			41.5	1.38636e-08	41.5	2.68e-08	41.5	2.90455e-08	41.5	4.01455e-08	41.5	2.91182e-08													4.40044	22.0043	4.40044	23.1754	4.40044	29.87	4.40044	27.0538	4.40044	33.3828
			41.6	1.38727e-08	41.6	2.67364e-08	41.6	2.9197e-08	41.6	4.01636e-08	41.6	2.93091e-08													4.39267	21.8855	4.39267	23.0936	4.39267	29.7646	4.39267	26.9126	4.39267	33.1636
			41.7	1.37091e-08	41.7	2.68091e-08	41.7	2.93409e-08	41.7	4.01727e-08	41.7	2.92909e-08													4.38492	21.8083	4.38492	22.9702	4.38492	29.612	4.38492	26.7724	4.38492	32.946
			41.8	1.37273e-08	41.8	2.68727e-08	41.8	2.92197e-08	41.8	4e-08	41.8	2.91182e-08													4.3772	21.7316	4.3772	22.8475	4.3772	29.4602	4.3772	26.633	4.3772	32.78
			41.9	1.36818e-08	41.9	2.67e-08	41.9	2.90455e-08	41.9	4.02364e-08	41.9	2.92273e-08													4.36951	21.6553	4.36951	22.7672	4.36951	29.3094	4.36951	26.4945	4.36951	32.565
			42	1.35909e-08	42	2.67364e-08	42	2.87652e-08	42	3.96818e-08	42	2.91e-08													4.36184	21.5794	4.36184	22.6874	4.36184	29.1596	4.36184	26.4016	4.36184	32.4012
			42.1	1.37727e-08	42.1	2.68e-08	42.1	2.91894e-08	42.1	4.00636e-08	42.1	2.91182e-08													4.3542	21.5039	4.3542	22.608	4.3542	29.0106	4.3542	26.3092	4.3542	32.1889
			42.2	1.36818e-08	42.2	2.65e-08	42.2	2.90152e-08	42.2	3.99727e-08	42.2	2.91182e-08													4.34659	21.4288	4.34659	22.4878	4.34659	28.8625	4.34659	26.1728	4.34659	31.9781
			42.3	1.35818e-08	42.3	2.69e-08	42.3	2.90227e-08	42.3	3.97727e-08	42.3	2.90818e-08													4.33901	21.354	4.33901	22.4094	4.33901	28.7154	4.33901	26.0815	4.33901	31.8176
			42.4	1.37455e-08	42.4	2.64091e-08	42.4	2.90985e-08	42.4	3.98545e-08	42.4	2.88545e-08													4.33145	21.2797	4.33145	22.2904	4.33145	28.5691	4.33145	25.9466	4.33145	31.658
			42.5	1.38364e-08	42.5	2.65455e-08	42.5	2.89697e-08	42.5	3.97636e-08	42.5	2.92909e-08													4.32391	21.2456	4.32391	22.213	4.32391	28.4237	4.32391	25.8125	4.32391	31.451
			42.6	1.37545e-08	42.6	2.65727e-08	42.6	2.90455e-08	42.6	3.98e-08	42.6	2.91727e-08													4.31641	21.1719	4.31641	22.1359	4.31641	28.3251	4.31641	25.7229	4.31641	31.2935
			42.7	1.35e-08	42.7	2.66091e-08	42.7	2.89318e-08	42.7	3.96545e-08	42.7	2.91727e-08													4.30893	21.0985	4.30893	22.0593	4.30893	28.1812	4.30893	25.5902	4.30893	31.089
			42.8	1.34182e-08	42.8	2.66455e-08	42.8	2.91364e-08	42.8	3.95364e-08	42.8	2.90455e-08													4.30147	21.0256	4.30147	21.9427	4.30147	27.9927	4.30147	25.4583	4.30147	30.8858
			42.9	1.36909e-08	42.9	2.65455e-08	42.9	2.88485e-08	42.9	3.97727e-08	42.9	2.91091e-08													4.29404	20.953	4.29404	21.8669	4.29404	27.8507	4.29404	25.3705	4.29404	30.684
			43	1.34455e-08	43	2.66545e-08	43	2.89924e-08	43	3.97636e-08	43	2.88727e-08													4.28664	20.8808	4.28664	21.7916	4.28664	27.7096	4.28664	25.24	4.28664	30.4835
			43.1	1.36364e-08	43.1	2.65636e-08	43.1	2.88712e-08	43.1	3.96364e-08	43.1	2.87818e-08													4.27926	20.809	4.27926	21.6768	4.27926	27.5694	4.27926	25.1103	4.27926	30.2844
			43.2	1.35727e-08	43.2	2.66727e-08	43.2	2.89621e-08	43.2	3.95727e-08	43.2	2.9e-08													4.27191	20.7376	4.27191	21.6024	4.27191	27.4299	4.27191	25.024	4.27191	30.0866
			43.3	1.35727e-08	43.3	2.65091e-08	43.3	2.86515e-08	43.3	3.94091e-08	43.3	2.88273e-08													4.26458	20.6665	4.26458	21.4888	4.26458	27.2913	4.26458	24.8957	4.26458	29.8902
			43.4	1.36091e-08	43.4	2.67273e-08	43.4	2.89167e-08	43.4	3.97364e-08	43.4	2.85273e-08													4.25728	20.5958	4.25728	21.3759	4.25728	27.1536	4.25728	24.7681	4.25728	29.695
			43.5	1.38182e-08	43.5	2.63909e-08	43.5	2.86894e-08	43.5	3.93273e-08	43.5	2.89364e-08													4.25	20.5254	4.25	21.3028	4.25	26.9724	4.25	24.6413	4.25	29.5012
			43.6	1.34364e-08	43.6	2.64818e-08	43.6	2.87348e-08	43.6	3.93727e-08	43.6	2.90273e-08													4.24275	20.4171	4.24275	21.1911	4.24275	26.8365	4.24275	24.4732	4.24275	29.3086
			43.7	1.36364e-08	43.7	2.66182e-08	43.7	2.88561e-08	43.7	3.96455e-08	43.7	2.88727e-08													4.23552	20.3476	4.23552	21.0801	4.23552	26.7013	4.23552	24.3481	4.23552	29.1174
			43.8	1.35182e-08	43.8	2.62545e-08	43.8	2.88106e-08	43.8	3.90636e-08	43.8	2.86909e-08													4.22832	20.2784	4.22832	20.9697	4.22832	26.5234	4.22832	24.2237	4.22832	28.8819
			43.9	1.35455e-08	43.9	2.61818e-08	43.9	2.86742e-08	43.9	3.94455e-08	43.9	2.88545e-08													4.22114	20.1717	4.22114	20.86	4.22114	26.39	4.22114	24.1001	4.22114	28.6934
			44	1.34364e-08	44	2.63364e-08	44	2.87424e-08	44	3.89545e-08	44	2.88182e-08													4.21398	20.1034	4.21398	20.7509	4.21398	26.2575	4.21398	23.9772	4.21398	28.5062
			44.1	1.32636e-08	44.1	2.62545e-08	44.1	2.87727e-08	44.1	3.93545e-08	44.1	2.86818e-08													4.20685	19.9977	4.20685	20.6807	4.20685	26.0827	4.20685	23.855	4.20685	28.3202
			44.2	1.38909e-08	44.2	2.63909e-08	44.2	2.86515e-08	44.2	3.93091e-08	44.2	2.88273e-08													4.19975	19.8928	4.19975	20.5347	4.19975	25.9091	4.19975	23.7335	4.19975	28.1354
			44.3	1.36273e-08	44.3	2.63182e-08	44.3	2.85455e-08	44.3	3.93455e-08	44.3	2.87e-08													4.19266	19.8257	4.19266	20.4655	4.19266	25.7791	4.19266	23.6128	4.19266	27.9518
			44.4	1.32818e-08	44.4	2.65364e-08	44.4	2.86667e-08	44.4	3.93273e-08	44.4	2.88e-08													4.18561	19.7218	4.18561	20.3589	4.18561	25.6076	4.18561	23.4928	4.18561	27.7695
			44.5	1.35091e-08	44.5	2.64e-08	44.5	2.86136e-08	44.5	3.90091e-08	44.5	2.87636e-08													4.17857	19.6186	4.17857	20.2529	4.17857	25.4372	4.17857	23.3734	4.17857	27.5884
			44.6	1.38455e-08	44.6	2.64636e-08	44.6	2.85909e-08	44.6	3.91364e-08	44.6	2.85273e-08													4.17156	19.5528	4.17156	20.1475	4.17156	25.31	4.17156	23.2146	4.17156	27.4084
			44.7	1.34545e-08	44.7	2.62091e-08	44.7	2.87197e-08	44.7	3.90091e-08	44.7	2.89e-08													4.16457	19.4506	4.16457	20.0428	4.16457	25.1834	4.16457	23.0968	4.16457	27.2297
			44.8	1.36e-08	44.8	2.63818e-08	44.8	2.85152e-08	44.8	3.90909e-08	44.8	2.85273e-08													4.15761	19.3856	4.15761	19.9386	4.15761	25.016	4.15761	22.9798	4.15761	27.0089
			44.9	1.36455e-08	44.9	2.61636e-08	44.9	2.87576e-08	44.9	3.92818e-08	44.9	2.87182e-08													4.15067	19.2844	4.15067	19.7982	4.15067	24.8498	4.15067	22.8237	4.15067	26.8328
			45	1.33e-08	45	2.64636e-08	45	2.86288e-08	45	3.90818e-08	45	2.83545e-08													4.14375	19.1839	4.14375	19.6955	4.14375	24.7258	4.14375	22.7082	4.14375	26.6577
			45.1	1.35273e-08	45.1	2.61545e-08	45.1	2.83864e-08	45.1	3.88909e-08	45.1	2.87364e-08													4.13686	19.1201	4.13686	19.63	4.13686	24.5615	4.13686	22.5934	4.13686	26.4839
			45.2	1.35091e-08	45.2	2.63273e-08	45.2	2.84924e-08	45.2	3.91e-08	45.2	2.84909e-08													4.12998	19.0206	4.12998	19.5283	4.12998	24.3983	4.12998	22.4792	4.12998	26.3112
			45.3	1.32091e-08	45.3	2.63545e-08	45.3	2.85758e-08	45.3	3.88273e-08	45.3	2.84818e-08													4.12313	18.9576	4.12313	19.4272	4.12313	24.2768	4.12313	22.3657	4.12313	26.1817
			45.4	1.32909e-08	45.4	2.61091e-08	45.4	2.8553e-08	45.4	3.90545e-08	45.4	2.85364e-08													4.11631	18.8591	4.11631	19.3267	4.11631	24.156	4.11631	22.2528	4.11631	26.0111
			45.5	1.34273e-08	45.5	2.63273e-08	45.5	2.84924e-08	45.5	3.87273e-08	45.5	2.87364e-08													4.1095	18.7612	4.1095	19.2629	4.1095	24.0359	4.1095	22.1406	4.1095	25.8415
			45.6	1.32818e-08	45.6	2.59182e-08	45.6	2.83788e-08	45.6	3.88636e-08	45.6	2.84455e-08													4.10272	18.6993	4.10272	19.1634	4.10272	23.8763	4.10272	22.0291	4.10272	25.6731
			45.7	1.31727e-08	45.7	2.61636e-08	45.7	2.83636e-08	45.7	3.86091e-08	45.7	2.83818e-08													4.09596	18.6378	4.09596	19.0646	4.09596	23.7578	4.09596	21.9182	4.09596	25.5471
			45.8	1.35455e-08	45.8	2.63091e-08	45.8	2.85682e-08	45.8	3.88909e-08	45.8	2.84909e-08													4.08923	18.5413	4.08923	19.0019	4.08923	23.6399	4.08923	21.8079	4.08923	25.3807
			45.9	1.33727e-08	45.9	2.60727e-08	45.9	2.82197e-08	45.9	3.88e-08	45.9	2.85545e-08													4.08251	18.4804	4.08251	18.904	4.08251	23.4832	4.08251	21.6983	4.08251	25.2564
			46	1.32727e-08	46	2.59818e-08	46	2.83788e-08	46	3.86182e-08	46	2.83273e-08													4.07582	18.3849	4.07582	18.8067	4.07582	23.3668	4.07582	21.5893	4.07582	25.0919
			46.1	1.35e-08	46.1	2.60545e-08	46.1	2.84091e-08	46.1	3.87636e-08	46.1	2.83545e-08													4.06915	18.3248	4.06915	18.7452	4.06915	23.2511	4.06915	21.481	4.06915	24.9285
			46.2	1.33455e-08	46.2	2.62455e-08	46.2	2.81212e-08	46.2	3.84909e-08	46.2	2.83455e-08													4.0625	18.2649	4.0625	18.6489	4.0625	23.1361	4.0625	21.3733	4.0625	24.7662
			46.3	1.36182e-08	46.3	2.59273e-08	46.3	2.82045e-08	46.3	3.85909e-08	46.3	2.83636e-08													4.05587	18.1708	4.05587	18.5881	4.05587	23.0217	4.05587	21.2662	4.05587	24.6452
			46.4	1.32636e-08	46.4	2.61182e-08	46.4	2.82727e-08	46.4	3.87545e-08	46.4	2.83818e-08													4.04927	18.1117	4.04927	18.4928	4.04927	22.908	4.04927	21.1597	4.04927	24.4847
			46.5	1.32818e-08	46.5	2.60364e-08	46.5	2.825e-08	46.5	3.85455e-08	46.5	2.84364e-08													4.04268	18.0528	4.04268	18.4327	4.04268	22.795	4.04268	21.0538	4.04268	24.3652
			46.6	1.37273e-08	46.6	2.62818e-08	46.6	2.825e-08	46.6	3.86e-08	46.6	2.84e-08													4.03612	17.9942	4.03612	18.3729	4.03612	22.6826	4.03612	20.9486	4.03612	24.2464
			46.7	1.33182e-08	46.7	2.59909e-08	46.7	2.81818e-08	46.7	3.84455e-08	46.7	2.83e-08													4.02958	17.936	4.02958	18.2789	4.02958	22.5708	4.02958	20.8807	4.02958	24.1283
			46.8	1.33455e-08	46.8	2.60545e-08	46.8	2.82727e-08	46.8	3.85091e-08	46.8	2.83364e-08													4.02306	17.878	4.02306	18.2198	4.02306	22.4597	4.02306	20.7765	4.02306	23.9714
			46.9	1.31273e-08	46.9	2.6e-08	46.9	2.82121e-08	46.9	3.86273e-08	46.9	2.80182e-08													4.01656	17.8203	4.01656	18.161	4.01656	22.3871	4.01656	20.7094	4.01656	23.8548
			47	1.33364e-08	47	2.61818e-08	47	2.82727e-08	47	3.82182e-08	47	2.80091e-08													4.01008	17.7628	4.01008	18.1024	4.01008	22.2771	4.01008	20.6427	4.01008	23.7388
			47.1	1.34e-08	47.1	2.57182e-08	47.1	2.81364e-08	47.1	3.86182e-08	47.1	2.83636e-08													4.00362	17.7056	4.00362	18.0102	4.00362	22.1677	4.00362	20.5399	4.00362	23.6235
			47.2	1.32818e-08	47.2	2.62636e-08	47.2	2.79924e-08	47.2	3.82455e-08	47.2	2.82727e-08													3.99719	17.6488	3.99719	17.9862	3.99719	22.0965	3.99719	20.4739	3.99719	23.5088
			47.3	1.31364e-08	47.3	2.60727e-08	47.3	2.79242e-08	47.3	3.82727e-08	47.3	2.81909e-08													3.99077	17.5922	3.99077	17.9285	3.99077	21.9882	3.99077	20.4083	3.99077	23.4334
			47.4	1.30818e-08	47.4	2.58273e-08	47.4	2.82803e-08	47.4	3.81909e-08	47.4	2.81091e-08													3.98438	17.5358	3.98438	17.8711	3.98438	21.9178	3.98438	20.3429	3.98438	23.3198
			47.5	1.32273e-08	47.5	2.59636e-08	47.5	2.81136e-08	47.5	3.82182e-08	47.5	2.78909e-08													3.978	17.4797	3.978	17.8139	3.978	21.8105	3.978	20.2779	3.978	23.2069
			47.6	1.34636e-08	47.6	2.59182e-08	47.6	2.79848e-08	47.6	3.84818e-08	47.6	2.84545e-08													3.97165	17.4571	3.97165	17.7571	3.97165	21.7039	3.97165	20.2131	3.97165	23.1329
			47.7	1.33091e-08	47.7	2.61182e-08	47.7	2.81136e-08	47.7	3.81091e-08	47.7	2.79818e-08													3.96531	17.4015	3.96531	17.7005	3.96531	21.6347	3.96531	20.1131	3.96531	23.0211
			47.8	1.29818e-08	47.8	2.58818e-08	47.8	2.81894e-08	47.8	3.81909e-08	47.8	2.80909e-08													3.959	17.3461	3.959	17.6442	3.959	21.5658	3.959	20.0491	3.959	22.9099
			47.9	1.33909e-08	47.9	2.6e-08	47.9	2.79167e-08	47.9	3.83e-08	47.9	2.79909e-08													3.9527	17.291	3.9527	17.5881	3.9527	21.4607	3.9527	20.0208	3.9527	22.8371
			48	1.31727e-08	48	2.58909e-08	48	2.8053e-08	48	3.82727e-08	48	2.78818e-08													3.94643	17.2689	3.94643	17.5654	3.94643	21.4291	3.94643	19.9573	3.94643	22.7647
			48.1	1.29818e-08	48.1	2.57364e-08	48.1	2.79697e-08	48.1	3.82273e-08	48.1	2.80818e-08													3.94017	17.2469	3.94017	17.5098	3.94017	21.3249	3.94017	19.8941	3.94017	22.6926
			48.2	1.32e-08	48.2	2.58909e-08	48.2	2.775e-08	48.2	3.81636e-08	48.2	2.78273e-08													3.93394	17.1924	3.93394	17.4873	3.93394	21.2574	3.93394	19.8312	3.93394	22.6208
			48.3	1.32455e-08	48.3	2.60727e-08	48.3	2.78712e-08	48.3	3.82636e-08	48.3	2.80727e-08													3.92773	17.1707	3.92773	17.4321	3.92773	21.2265	3.92773	19.7686	3.92773	22.5494
			48.4	1.32364e-08	48.4	2.58091e-08	48.4	2.80909e-08	48.4	3.79818e-08	48.4	2.80273e-08													3.92153	17.149	3.92153	17.4098	3.92153	21.1596	3.92153	19.7411	3.92153	22.4783
			48.5	1.31455e-08	48.5	2.59091e-08	48.5	2.78333e-08	48.5	3.79818e-08	48.5	2.78182e-08													3.91535	17.1274	3.91535	17.3877	3.91535	21.093	3.91535	19.679	3.91535	22.4076
			48.6	1.34182e-08	48.6	2.57727e-08	48.6	2.81288e-08	48.6	3.80727e-08	48.6	2.78818e-08													3.9092	17.1059	3.9092	17.3656	3.9092	21.0267	3.9092	19.6518	3.9092	22.3372
			48.7	1.29455e-08	48.7	2.58455e-08	48.7	2.7803e-08	48.7	3.79364e-08	48.7	2.81909e-08													3.90306	17.0845	3.90306	17.3436	3.90306	20.9965	3.90306	19.6247	3.90306	22.2671
			48.8	1.31636e-08	48.8	2.55909e-08	48.8	2.78485e-08	48.8	3.79182e-08	48.8	2.75455e-08													3.89694	17.0632	3.89694	17.2893	3.89694	20.9307	3.89694	19.5632	3.89694	22.1973
			48.9	1.31909e-08	48.9	2.59727e-08	48.9	2.79015e-08	48.9	3.80364e-08	48.9	2.80182e-08													3.89085	17.0419	3.89085	17.2675	3.89085	20.8653	3.89085	19.502	3.89085	22.1645
			49	1.32364e-08	49	2.59818e-08	49	2.7947e-08	49	3.78e-08	49	2.79727e-08													3.88477	17.0207	3.88477	17.2459	3.88477	20.8356	3.88477	19.4754	3.88477	22.0953
			49.1	1.32909e-08	49.1	2.57182e-08	49.1	2.77348e-08	49.1	3.79545e-08	49.1	2.78e-08													3.87871	16.9677	3.87871	17.2243	3.87871	20.806	3.87871	19.4489	3.87871	22.0264
			49.2	1.28909e-08	49.2	2.59e-08	49.2	2.77803e-08	49.2	3.78091e-08	49.2	2.76545e-08													3.87266	16.9467	3.87266	17.2028	3.87266	20.7412	3.87266	19.3883	3.87266	21.9942
			49.3	1.31455e-08	49.3	2.55636e-08	49.3	2.77879e-08	49.3	3.79636e-08	49.3	2.78727e-08													3.86664	16.9577	3.86664	17.1813	3.86664	20.7119	3.86664	19.3621	3.86664	21.9258
			49.4	1.30727e-08	49.4	2.58727e-08	49.4	2.77576e-08	49.4	3.78455e-08	49.4	2.76273e-08													3.86064	16.9368	3.86064	17.16	3.86064	20.6477	3.86064	19.3359	3.86064	21.8939
			49.5	1.33818e-08	49.5	2.59364e-08	49.5	2.78333e-08	49.5	3.76909e-08	49.5	2.78091e-08													3.85465	16.916	3.85465	17.1387	3.85465	20.6187	3.85465	19.3099	3.85465	21.8261
			49.6	1.26727e-08	49.6	2.55e-08	49.6	2.76439e-08	49.6	3.76727e-08	49.6	2.77818e-08													3.84868	16.8953	3.84868	17.1176	3.84868	20.5549	3.84868	19.2839	3.84868	21.7945
			49.7	1.31727e-08	49.7	2.57909e-08	49.7	2.76061e-08	49.7	3.77e-08	49.7	2.83545e-08													3.84274	16.8747	3.84274	17.0964	3.84274	20.5262	3.84274	19.2581	3.84274	21.7271
			49.8	1.32364e-08	49.8	2.56091e-08	49.8	2.77273e-08	49.8	3.79182e-08	49.8	4.16182e-07													3.83681	16.8542	3.83681	17.0754	3.83681	20.4976	3.83681	19.2323	3.83681	21.6959
			49.9	1.28909e-08	49.9	2.56273e-08	49.9	3.33561e-08	49.9	3.77818e-08	49.9	5.14727e-07													3.83089	16.8651	3.83089	17.0861	3.83089	20.4345	3.83089	19.2067	3.83089	21.6291
			50	1.27818e-08	50	2.56727e-08	50	4.6447e-07	50	3.75455e-08	50	5.03364e-07													3.825	16.8447	3.825	17.0652	3.825	20.4062	3.825	19.1811	3.825	21.5981
			50.1	1.31818e-08	50.1	7.66818e-08	50.1	4.7e-07	50.1	3.77273e-08	50.1	4.96909e-07													3.81912	16.8243	3.81912	17.0443	3.81912	20.3436	3.81912	19.1557	3.81912	21.5673
			50.2	1.31727e-08	50.2	3.49273e-07	50.2	4.60455e-07	50.2	3.78091e-08	50.2	4.92545e-07													3.81327	16.804	3.81327	17.0235	3.81327	20.3156	3.81327	19.0969	3.81327	21.5365
			50.3	1.30273e-08	50.3	3.54455e-07	50.3	4.51591e-07	50.3	7.22727e-08	50.3	4.88545e-07													3.80743	16.7837	3.80743	17.0028	3.80743	20.2877	3.80743	19.0717	3.80743	21.4706
			50.4	1.28727e-08	50.4	3.53727e-07	50.4	4.48864e-07	50.4	6.73182e-07	50.4	4.84545e-07													3.80161	16.7635	3.80161	17.0135	3.80161	20.2599	3.80161	19.0798	3.80161	21.4402
			50.5	1.28545e-08	50.5	3.51818e-07	50.5	4.44545e-07	50.5	6.59455e-07	50.5	4.81818e-07													3.7958	16.7434	3.7958	16.9616	3.7958	20.2322	3.7958	19.0547	3.7958	21.4099
			50.6	1.29455e-08	50.6	3.50273e-07	50.6	4.39773e-07	50.6	6.44091e-07	50.6	4.81182e-07													3.79002	16.7234	3.79002	16.9411	3.79002	20.1706	3.79002	18.9967	3.79002	21.3447
			50.7	1.29273e-08	50.7	3.47455e-07	50.7	4.38258e-07	50.7	6.34091e-07	50.7	4.80273e-07													3.78425	16.7035	3.78425	16.9207	3.78425	20.1432	3.78425	19.0048	3.78425	21.3147
			50.8	1.32636e-08	50.8	3.47909e-07	50.8	4.36818e-07	50.8	6.28909e-07	50.8	4.78545e-07													3.7785	16.6836	3.7785	16.9003	3.7785	20.1159	3.7785	18.98	3.7785	21.2848
			50.9	1.44091e-08	50.9	3.45455e-07	50.9	4.36515e-07	50.9	6.22545e-07	50.9	4.77364e-07													3.77276	16.6638	3.77276	16.8801	3.77276	20.0549	3.77276	18.9553	3.77276	21.255
			51	2.32364e-07	51	3.45818e-07	51	4.31136e-07	51	6.20455e-07	51	4.75727e-07													3.76705	16.644	3.76705	16.8908	3.76705	20.0279	3.76705	18.9307	3.76705	21.1906
			51.1	2.64e-07	51.1	3.43909e-07	51.1	4.31212e-07	51.1	6.18e-07	51.1	4.76e-07													3.76135	16.6244	3.76135	16.8707	3.76135	20.0009	3.76135	18.9061	3.76135	21.1612
			51.2	2.67818e-07	51.2	3.42818e-07	51.2	4.32121e-07	51.2	6.17182e-07	51.2	4.75182e-07													3.75566	16.6048	3.75566	16.8505	3.75566	19.9406	3.75566	18.8817	3.75566	21.1318
			51.3	2.67909e-07	51.3	3.41636e-07	51.3	4.31439e-07	51.3	6.15545e-07	51.3	4.75545e-07													3.75	16.5547	3.75	16.8305	3.75	19.9139	3.75	18.8248	3.75	21.1025
			51.4	2.68727e-07	51.4	3.41636e-07	51.4	4.29318e-07	51.4	6.13818e-07	51.4	4.74364e-07													3.74435	16.5353	3.74435	16.8105	3.74435	19.8874	3.74435	18.8006	3.74435	21.039
			51.5	2.69364e-07	51.5	3.41364e-07	51.5	4.28333e-07	51.5	6.12636e-07	51.5	4.74e-07													3.73872	16.516	3.73872	16.76	3.73872	19.8276	3.73872	18.7764	3.73872	21.0101
			51.6	2.69727e-07	51.6	3.40727e-07	51.6	4.27652e-07	51.6	6.12636e-07	51.6	4.73727e-07													3.73311	16.4968	3.73311	16.7403	3.73311	19.8013	3.73311	18.7524	3.73311	20.9812
			51.7	2.69e-07	51.7	3.39727e-07	51.7	4.27197e-07	51.7	6.12e-07	51.7	4.73273e-07													3.72751	16.4776	3.72751	16.7206	3.72751	19.7751	3.72751	18.7285	3.72751	20.9183
			51.8	2.69091e-07	51.8	3.39909e-07	51.8	4.27652e-07	51.8	6.10727e-07	51.8	4.72818e-07													3.72193	16.4585	3.72193	16.701	3.72193	19.7159	3.72193	18.7046	3.72193	20.8898
			51.9	2.69636e-07	51.9	3.38455e-07	51.9	4.24545e-07	51.9	6.10636e-07	51.9	4.72455e-07													3.71637	16.4394	3.71637	16.6814	3.71637	19.69	3.71637	18.6809	3.71637	20.8613
			52	2.69727e-07	52	3.37727e-07	52	4.25606e-07	52	6.10091e-07	52	4.72273e-07													3.71082	16.3904	3.71082	16.6619	3.71082	19.6642	3.71082	18.6572	3.71082	20.8329
			52.1	2.70273e-07	52.1	3.37909e-07	52.1	4.24015e-07	52.1	6.1e-07	52.1	4.71818e-07													3.70529	16.3715	3.70529	16.6425	3.70529	19.6056	3.70529	18.6336	3.70529	20.8047
			52.2	2.70545e-07	52.2	3.37273e-07	52.2	4.25379e-07	52.2	6.08636e-07	52.2	4.71364e-07													3.69978	16.3528	3.69978	16.6232	3.69978	19.58	3.69978	18.6101	3.69978	20.7765
			52.3	2.71182e-07	52.3	3.37364e-07	52.3	4.23939e-07	52.3	6.08727e-07	52.3	4.72091e-07													3.69428	16.3341	3.69428	16.6039	3.69428	19.5545	3.69428	18.5866	3.69428	20.7484
			52.4	2.72182e-07	52.4	3.36455e-07	52.4	4.22727e-07	52.4	6.09273e-07	52.4	4.70909e-07													3.6888	16.2856	3.6888	16.5847	3.6888	19.4966	3.6888	18.5315	3.6888	20.7205
			52.5	2.72364e-07	52.5	3.37091e-07	52.5	4.2303e-07	52.5	6.09e-07	52.5	4.70545e-07													3.68333	16.2671	3.68333	16.5656	3.68333	19.4713	3.68333	18.5084	3.68333	20.6592
			52.6	2.72545e-07	52.6	3.37273e-07	52.6	4.20682e-07	52.6	6.07545e-07	52.6	4.70364e-07													3.67788	16.2487	3.67788	16.5465	3.67788	19.4138	3.67788	18.4853	3.67788	20.6315
			52.7	2.72909e-07	52.7	3.36727e-07	52.7	4.19773e-07	52.7	6.06273e-07	52.7	4.69727e-07													3.67245	16.2007	3.67245	16.4977	3.67245	19.3888	3.67245	18.4622	3.67245	20.6039
			52.8	2.73545e-07	52.8	3.35e-07	52.8	4.19621e-07	52.8	6.06909e-07	52.8	4.69455e-07													3.66704	16.1824	3.66704	16.4788	3.66704	19.3316	3.66704	18.4393	3.66704	20.5432
			52.9	2.73273e-07	52.9	3.35545e-07	52.9	4.2197e-07	52.9	6.05636e-07	52.9	4.68636e-07													3.66163	16.1642	3.66163	16.46	3.66163	19.3069	3.66163	18.4164	3.66163	20.5159
			53	2.73727e-07	53	3.35091e-07	53	4.18864e-07	53	6.04636e-07	53	4.7e-07													3.65625	16.1461	3.65625	16.4413	3.65625	19.2823	3.65625	18.3623	3.65625	20.4886
			53.1	2.73364e-07	53.1	3.34364e-07	53.1	4.19091e-07	53.1	6.03909e-07	53.1	4.68909e-07													3.65088	16.128	3.65088	16.4226	3.65088	19.2257	3.65088	18.371	3.65088	20.4615
			53.2	2.74091e-07	53.2	3.34364e-07	53.2	4.18258e-07	53.2	6.03455e-07	53.2	4.68727e-07													3.64553	16.11	3.64553	16.404	3.64553	19.2013	3.64553	18.3483	3.64553	20.4345
			53.3	2.74364e-07	53.3	3.34909e-07	53.3	4.20833e-07	53.3	6.02909e-07	53.3	4.68455e-07													3.64019	16.0921	3.64019	16.3854	3.64019	19.177	3.64019	18.2946	3.64019	20.4076
			53.4	2.74818e-07	53.4	3.33364e-07	53.4	4.21212e-07	53.4	6.02455e-07	53.4	4.67909e-07													3.63487	16.0742	3.63487	16.3376	3.63487	19.1209	3.63487	18.2722	3.63487	20.3808
			53.5	2.74455e-07	53.5	3.33818e-07	53.5	4.20303e-07	53.5	6.02455e-07	53.5	4.66909e-07													3.62956	16.0273	3.62956	16.3485	3.62956	19.0968	3.62956	18.2499	3.62956	20.354
			53.6	2.75091e-07	53.6	3.34455e-07	53.6	4.16364e-07	53.6	6.01364e-07	53.6	4.67455e-07													3.62427	16.0096	3.62427	16.3009	3.62427	19.0728	3.62427	18.2277	3.62427	20.2948
			53.7	2.76091e-07	53.7	3.33455e-07	53.7	4.18636e-07	53.7	6.00636e-07	53.7	4.67455e-07													3.619	15.9919	3.619	16.2827	3.619	19.0489	3.619	18.2055	3.619	20.3009
			53.8	2.76818e-07	53.8	3.33909e-07	53.8	4.19167e-07	53.8	6.00091e-07	53.8	4.67182e-07													3.61374	15.9743	3.61374	16.2645	3.61374	19.0251	3.61374	18.1835	3.61374	20.2744
			53.9	2.76364e-07	53.9	3.33091e-07	53.9	4.17121e-07	53.9	6.00727e-07	53.9	4.66727e-07													3.60849	15.9568	3.60849	16.2755	3.60849	19.0014	3.60849	18.1615	3.60849	20.2156
			54	2.76636e-07	54	3.33545e-07	54	4.16894e-07	54	6.01182e-07	54	4.67455e-07													3.60326	15.9394	3.60326	16.2284	3.60326	18.9777	3.60326	18.1395	3.60326	20.1894
			54.1	2.76545e-07	54.1	3.32909e-07	54.1	4.17803e-07	54.1	5.99636e-07	54.1	4.65e-07													3.59805	15.922	3.59805	16.2394	3.59805	18.9541	3.59805	18.1177	3.59805	20.1957
			54.2	2.77182e-07	54.2	3.32818e-07	54.2	4.17879e-07	54.2	5.97727e-07	54.2	4.65636e-07													3.59285	15.9046	3.59285	16.2214	3.59285	18.9307	3.59285	18.0959	3.59285	20.1696
			54.3	2.77e-07	54.3	3.32e-07	54.3	4.16894e-07	54.3	5.98818e-07	54.3	4.66545e-07													3.58766	15.8873	3.58766	16.2035	3.58766	18.9073	3.58766	18.0742	3.58766	20.1436
			54.4	2.76455e-07	54.4	3.31455e-07	54.4	4.15379e-07	54.4	5.98182e-07	54.4	4.66364e-07													3.58249	15.8701	3.58249	16.1856	3.58249	18.8839	3.58249	18.0831	3.58249	20.1178
			54.5	2.77e-07	54.5	3.31455e-07	54.5	4.15682e-07	54.5	5.96455e-07	54.5	4.66e-07													3.57734	15.853	3.57734	16.1679	3.57734	18.8607	3.57734	18.0615	3.57734	20.092
			54.6	2.77545e-07	54.6	3.31e-07	54.6	4.17121e-07	54.6	5.95364e-07	54.6	4.65909e-07													3.5722	15.8359	3.5722	16.1501	3.5722	18.8375	3.5722	18.0399	3.5722	20.0663
			54.7	2.78091e-07	54.7	3.31364e-07	54.7	4.15833e-07	54.7	5.96455e-07	54.7	4.65909e-07													3.56707	15.8188	3.56707	16.1325	3.56707	18.8144	3.56707	18.0185	3.56707	20.0406
			54.8	2.77545e-07	54.8	3.31455e-07	54.8	4.15076e-07	54.8	5.96364e-07	54.8	4.64909e-07													3.56196	15.8301	3.56196	16.1149	3.56196	18.7914	3.56196	18.0273	3.56196	20.0151
			54.9	2.77818e-07	54.9	3.30455e-07	54.9	4.1447e-07	54.9	5.94818e-07	54.9	4.65545e-07													3.55687	15.8132	3.55687	16.1259	3.55687	18.7685	3.55687	18.0059	3.55687	19.9897
			55	2.78e-07	55	3.31273e-07	55	4.15076e-07	55	5.92909e-07	55	4.64455e-07													3.55179	15.7962	3.55179	16.1083	3.55179	18.7764	3.55179	17.9847	3.55179	19.9961
			55.1	2.79091e-07	55.1	3.30818e-07	55.1	4.15076e-07	55.1	5.94091e-07	55.1	4.64545e-07													3.54672	15.7794	3.54672	16.0908	3.54672	18.7536	3.54672	17.9634	3.54672	19.9708
			55.2	2.78636e-07	55.2	3.30909e-07	55.2	4.14394e-07	55.2	5.94091e-07	55.2	4.64545e-07													3.54167	15.7625	3.54167	16.0734	3.54167	18.7309	3.54167	17.9423	3.54167	19.9455
			55.3	2.78182e-07	55.3	3.3e-07	55.3	4.12955e-07	55.3	5.93091e-07	55.3	4.64636e-07													3.53663	15.7739	3.53663	16.056	3.53663	18.7082	3.53663	17.9512	3.53663	19.952
			55.4	2.78545e-07	55.4	3.29636e-07	55.4	4.12652e-07	55.4	5.92818e-07	55.4	4.63455e-07													3.53161	15.7571	3.53161	16.067	3.53161	18.7161	3.53161	17.9301	3.53161	19.9268
			55.5	2.78909e-07	55.5	3.30727e-07	55.5	4.13636e-07	55.5	5.90909e-07	55.5	4.63636e-07													3.5266	15.7404	3.5266	16.0497	3.5266	18.6936	3.5266	17.9091	3.5266	19.9018
			55.6	2.78727e-07	55.6	3.30273e-07	55.6	4.1303e-07	55.6	5.89545e-07	55.6	4.63364e-07													3.5216	15.7238	3.5216	16.0325	3.5216	18.7015	3.5216	17.918	3.5216	19.9083
			55.7	2.78636e-07	55.7	3.30455e-07	55.7	4.1303e-07	55.7	5.91545e-07	55.7	4.62818e-07													3.51662	15.7072	3.51662	16.0153	3.51662	18.679	3.51662	17.8971	3.51662	19.8833
			55.8	2.79e-07	55.8	3.30455e-07	55.8	4.13106e-07	55.8	5.91273e-07	55.8	4.63091e-07													3.51165	15.7185	3.51165	16.0263	3.51165	18.6566	3.51165	17.8762	3.51165	19.8585
			55.9	2.78455e-07	55.9	3.30182e-07	55.9	4.13333e-07	55.9	5.90909e-07	55.9	4.62818e-07													3.5067	15.702	3.5067	16.0092	3.5067	18.6646	3.5067	17.8851	3.5067	19.865
			56	2.79e-07	56	3.29909e-07	56	4.12045e-07	56	5.90091e-07	56	4.63091e-07													3.50176	15.6855	3.50176	15.9921	3.50176	18.6423	3.50176	17.8644	3.50176	19.8403
			56.1	2.79455e-07	56.1	3.29636e-07	56.1	4.12045e-07	56.1	5.88909e-07	56.1	4.63091e-07													3.49684	15.6691	3.49684	16.003	3.49684	18.62	3.49684	17.8437	3.49684	19.8156
			56.2	2.79455e-07	56.2	3.29455e-07	56.2	4.11364e-07	56.2	5.88818e-07	56.2	4.63455e-07													3.49192	15.6527	3.49192	15.986	3.49192	18.5979	3.49192	17.8526	3.49192	19.791
			56.3	2.79091e-07	56.3	3.29455e-07	56.3	4.12652e-07	56.3	5.89545e-07	56.3	4.62455e-07													3.48703	15.6364	3.48703	15.9691	3.48703	18.6059	3.48703	17.8319	3.48703	19.7976
			56.4	2.79545e-07	56.4	3.29e-07	56.4	4.10682e-07	56.4	5.87818e-07	56.4	4.61364e-07													3.48214	15.6201	3.48214	15.9522	3.48214	18.5838	3.48214	17.8114	3.48214	19.7731
			56.5	2.79455e-07	56.5	3.27909e-07	56.5	4.11515e-07	56.5	5.86909e-07	56.5	4.61182e-07													3.47727	15.6314	3.47727	15.9353	3.47727	18.5618	3.47727	17.7909	3.47727	19.7487
			56.6	2.79545e-07	56.6	3.29182e-07	56.6	4.11288e-07	56.6	5.88091e-07	56.6	4.62091e-07													3.47242	15.6152	3.47242	15.9185	3.47242	18.5698	3.47242	17.7706	3.47242	19.7244
			56.7	2.8e-07	56.7	3.29182e-07	56.7	4.11212e-07	56.7	5.87545e-07	56.7	4.60636e-07													3.46757	15.5991	3.46757	15.9018	3.46757	18.5479	3.46757	17.7502	3.46757	19.731
			56.8	2.79e-07	56.8	3.28545e-07	56.8	4.10833e-07	56.8	5.85545e-07	56.8	4.61364e-07													3.46274	15.583	3.46274	15.9128	3.46274	18.5559	3.46274	17.7591	3.46274	19.7068
			56.9	2.80455e-07	56.9	3.28e-07	56.9	4.09545e-07	56.9	5.85545e-07	56.9	4.61273e-07													3.45793	15.5669	3.45793	15.8961	3.45793	18.5341	3.45793	17.7389	3.45793	19.7134
			57	2.80273e-07	57	3.27545e-07	57	4.09848e-07	57	5.84545e-07	57	4.61727e-07													3.45313	15.551	3.45313	15.8795	3.45313	18.5123	3.45313	17.7187	3.45313	19.6893
			57.1	2.80273e-07	57.1	3.27727e-07	57.1	4.1e-07	57.1	5.85545e-07	57.1	4.60727e-07													3.44834	15.535	3.44834	15.8629	3.44834	18.5203	3.44834	17.7276	3.44834	19.6653
			57.2	2.79727e-07	57.2	3.27e-07	57.2	4.09545e-07	57.2	5.83909e-07	57.2	4.60455e-07													3.44356	15.5191	3.44356	15.8464	3.44356	18.4987	3.44356	17.7075	3.44356	19.6719
			57.3	2.79818e-07	57.3	3.28182e-07	57.3	4.09318e-07	57.3	5.82455e-07	57.3	4.59636e-07													3.4388	15.5033	3.4388	15.83	3.4388	18.4771	3.4388	17.6875	3.4388	19.648
			57.4	2.80182e-07	57.4	3.27182e-07	57.4	4.09621e-07	57.4	5.82364e-07	57.4	4.59364e-07													3.43405	15.4875	3.43405	15.8136	3.43405	18.4555	3.43405	17.6675	3.43405	19.6242
			57.5	2.80364e-07	57.5	3.27273e-07	57.5	4.07955e-07	57.5	5.82636e-07	57.5	4.60182e-07													3.42931	15.4718	3.42931	15.7972	3.42931	18.4636	3.42931	17.6476	3.42931	19.6308
			57.6	2.80273e-07	57.6	3.27364e-07	57.6	4.08939e-07	57.6	5.82182e-07	57.6	4.60364e-07													3.42459	15.4561	3.42459	15.7809	3.42459	18.4421	3.42459	17.6278	3.42459	19.6071
			57.7	2.80273e-07	57.7	3.27455e-07	57.7	4.08939e-07	57.7	5.82182e-07	57.7	4.59727e-07													3.41988	15.4405	3.41988	15.7919	3.41988	18.4208	3.41988	17.608	3.41988	19.5835
			57.8	2.8e-07	57.8	3.26364e-07	57.8	4.08864e-07	57.8	5.80909e-07	57.8	4.59364e-07													3.41518	15.4249	3.41518	15.7485	3.41518	18.3995	3.41518	17.5883	3.41518	19.5901
			57.9	2.80455e-07	57.9	3.27636e-07	57.9	4.08333e-07	57.9	5.81182e-07	57.9	4.59455e-07													3.41049	15.4094	3.41049	15.7324	3.41049	18.3783	3.41049	17.5687	3.41049	19.5666
			58	2.80727e-07	58	3.25909e-07	58	4.09167e-07	58	5.80636e-07	58	4.59909e-07													3.40582	15.3672	3.40582	15.7163	3.40582	18.3572	3.40582	17.5491	3.40582	19.5431
			58.1	2.80182e-07	58.1	3.26364e-07	58.1	4.07424e-07	58.1	5.81273e-07	58.1	4.59182e-07													3.40116	15.3518	3.40116	15.7003	3.40116	18.3361	3.40116	17.5296	3.40116	19.5197
			58.2	2.80364e-07	58.2	3.26e-07	58.2	4.06439e-07	58.2	5.79455e-07	58.2	4.58e-07													3.39652	15.3099	3.39652	15.6843	3.39652	18.3151	3.39652	17.5101	3.39652	19.4964
			58.3	2.81182e-07	58.3	3.25636e-07	58.3	4.06515e-07	58.3	5.77909e-07	58.3	4.59636e-07													3.39188	15.2947	3.39188	15.6415	3.39188	18.2941	3.39188	17.4624	3.39188	19.4432
			58.4	2.80364e-07	58.4	3.27273e-07	58.4	4.07879e-07	58.4	5.78273e-07	58.4	4.58455e-07													3.38726	15.253	3.38726	15.6257	3.38726	18.2733	3.38726	17.4431	3.38726	19.4201
			58.5	2.80091e-07	58.5	3.27455e-07	58.5	4.075e-07	58.5	5.78636e-07	58.5	4.58545e-07													3.38265	15.2379	3.38265	15.6099	3.38265	18.2236	3.38265	17.4239	3.38265	19.3971
			58.6	2.80909e-07	58.6	3.26818e-07	58.6	4.05e-07	58.6	5.79182e-07	58.6	4.58455e-07													3.37806	15.2229	3.37806	15.5942	3.37806	18.1741	3.37806	17.4047	3.37806	19.3444
			58.7	2.80455e-07	58.7	3.26273e-07	58.7	4.0553e-07	58.7	5.76727e-07	58.7	4.58727e-07													3.37347	15.1816	3.37347	15.5519	3.37347	18.1535	3.37347	17.3575	3.37347	19.3216
			58.8	2.81091e-07	58.8	3.26545e-07	58.8	4.06667e-07	58.8	5.77091e-07	58.8	4.58091e-07													3.3689	15.1405	3.3689	15.5098	3.3689	18.1044	3.3689	17.3386	3.3689	19.2989
			58.9	2.80455e-07	58.9	3.25364e-07	58.9	4.06439e-07	58.9	5.76636e-07	58.9	4.57273e-07													3.36434	15.1257	3.36434	15.4943	3.36434	18.084	3.36434	17.2917	3.36434	19.2467
			59	2.80636e-07	59	3.24273e-07	59	4.05758e-07	59	5.77273e-07	59	4.57727e-07													3.3598	15.0849	3.3598	15.4525	3.3598	18.0352	3.3598	17.245	3.3598	19.1947
			59.1	2.80727e-07	59.1	3.24545e-07	59.1	4.04924e-07	59.1	5.75818e-07	59.1	4.56636e-07													3.35526	15.0442	3.35526	15.4108	3.35526	17.9865	3.35526	17.1985	3.35526	19.1723
			59.2	2.80727e-07	59.2	3.24818e-07	59.2	4.05227e-07	59.2	5.75091e-07	59.2	4.56091e-07													3.35074	15.0296	3.35074	15.3693	3.35074	17.9381	3.35074	17.1522	3.35074	19.1207
			59.3	2.80545e-07	59.3	3.26e-07	59.3	4.0553e-07	59.3	5.75091e-07	59.3	4.57364e-07													3.34623	14.9892	3.34623	15.3279	3.34623	17.8898	3.34623	17.1337	3.34623	19.0692
			59.4	2.81e-07	59.4	3.24273e-07	59.4	4.05227e-07	59.4	5.75818e-07	59.4	4.57e-07													3.34173	14.9489	3.34173	15.3129	3.34173	17.8418	3.34173	17.0877	3.34173	19.018
			59.5	2.80909e-07	59.5	3.24727e-07	59.5	4.05303e-07	59.5	5.74091e-07	59.5	4.56818e-07													3.33725	14.9088	3.33725	15.2457	3.33725	17.7939	3.33725	17.0418	3.33725	18.9961
			59.6	2.80727e-07	59.6	3.25364e-07	59.6	4.04545e-07	59.6	5.75091e-07	59.6	4.56273e-07													3.33277	14.8432	3.33277	15.2049	3.33277	17.7462	3.33277	16.9962	3.33277	18.9452
			59.7	2.80909e-07	59.7	3.26091e-07	59.7	4.04621e-07	59.7	5.74909e-07	59.7	4.56455e-07													3.32831	14.8035	3.32831	15.1642	3.32831	17.6708	3.32831	16.9507	3.32831	18.8945
			59.8	2.81364e-07	59.8	3.25636e-07	59.8	4.04015e-07	59.8	5.75182e-07	59.8	4.55455e-07													3.32386	14.7639	3.32386	15.1237	3.32386	17.6235	3.32386	16.9054	3.32386	18.844
			59.9	2.80545e-07	59.9	3.25e-07	59.9	4.04091e-07	59.9	5.73e-07	59.9	4.56e-07													3.31943	14.7245	3.31943	15.0833	3.31943	17.5765	3.31943	16.8603	3.31943	18.7937
			60	2.80818e-07	60	3.25455e-07	60	4.04015e-07	60	5.74636e-07	60	4.57364e-07													3.315	14.6853	3.315	15.0432	3.315	17.5297	3.315	16.8154	3.315	18.7436
			60.1	2.81273e-07	60.1	3.24818e-07	60.1	4.03788e-07	60.1	5.72364e-07	60.1	4.55727e-07													3.31059	14.6462	3.31059	15.0031	3.31059	17.5107	3.31059	16.7706	3.31059	18.7224
			60.2	2.81455e-07	60.2	3.25e-07	60.2	4.03258e-07	60.2	5.72091e-07	60.2	4.55455e-07													3.30618	14.6073	3.30618	14.9632	3.30618	17.4642	3.30618	16.7261	3.30618	18.6726
			60.3	2.81182e-07	60.3	3.24727e-07	60.3	4.03561e-07	60.3	5.71545e-07	60.3	4.55727e-07													3.30179	14.5685	3.30179	14.9235	3.30179	17.4178	3.30179	16.6817	3.30179	18.623
			60.4	2.80727e-07	60.4	3.23818e-07	60.4	4.03561e-07	60.4	5.71182e-07	60.4	4.55182e-07													3.29741	14.5299	3.29741	14.884	3.29741	17.3716	3.29741	16.6374	3.29741	18.5737
			60.5	2.80636e-07	60.5	3.23091e-07	60.5	4.04015e-07	60.5	5.72364e-07	60.5	4.56091e-07													3.29305	14.4664	3.29305	14.8446	3.29305	17.2983	3.29305	16.5934	3.29305	18.5245
			60.6	2.81182e-07	60.6	3.23727e-07	60.6	4.02197e-07	60.6	5.70818e-07	60.6	4.55455e-07													3.28869	14.4281	3.28869	14.8053	3.28869	17.2525	3.28869	16.5495	3.28869	18.4755
			60.7	2.81091e-07	60.7	3.24273e-07	60.7	4.03939e-07	60.7	5.70636e-07	60.7	4.54545e-07													3.28435	14.39	3.28435	14.7662	3.28435	17.207	3.28435	16.5058	3.28435	18.4268
			60.8	2.81091e-07	60.8	3.23364e-07	60.8	4.03485e-07	60.8	5.71364e-07	60.8	4.55364e-07													3.28001	14.3521	3.28001	14.7273	3.28001	17.1616	3.28001	16.4623	3.28001	18.4063
			60.9	2.80364e-07	60.9	3.24091e-07	60.9	4.03333e-07	60.9	5.71182e-07	60.9	4.55455e-07													3.27569	14.3143	3.27569	14.6885	3.27569	17.1164	3.27569	16.4189	3.27569	18.3298
			61	2.81e-07	61	3.23909e-07	61	4.03106e-07	61	5.69818e-07	61	4.54182e-07													3.27138	14.2767	3.27138	14.6249	3.27138	17.0714	3.27138	16.3758	3.27138	18.2816
			61.1	2.81182e-07	61.1	3.25455e-07	61.1	4.025e-07	61.1	5.69455e-07	61.1	4.54636e-07													3.26708	14.2145	3.26708	14.5864	3.26708	17.0266	3.26708	16.3328	3.26708	18.2336
			61.2	2.80636e-07	61.2	3.24e-07	61.2	4.02197e-07	61.2	5.69455e-07	61.2	4.54182e-07													3.2628	14.1772	3.2628	14.5482	3.2628	16.9819	3.2628	16.2899	3.2628	18.2136
			61.3	2.80818e-07	61.3	3.23636e-07	61.3	4.01288e-07	61.3	5.70091e-07	61.3	4.54727e-07													3.25852	14.1401	3.25852	14.5101	3.25852	16.9374	3.25852	16.2473	3.25852	18.1659
			61.4	2.80545e-07	61.4	3.23091e-07	61.4	4.02803e-07	61.4	5.69455e-07	61.4	4.53636e-07													3.25425	14.0787	3.25425	14.4474	3.25425	16.8664	3.25425	16.1786	3.25425	18.1183
			61.5	2.80727e-07	61.5	3.23364e-07	61.5	4.01515e-07	61.5	5.67818e-07	61.5	4.54727e-07													3.25	14.0419	3.25	14.4096	3.25	16.8223	3.25	16.1363	3.25	18.071
			61.6	2.81182e-07	61.6	3.24e-07	61.6	4.025e-07	61.6	5.68455e-07	61.6	4.53909e-07													3.24576	13.981	3.24576	14.372	3.24576	16.7784	3.24576	16.0942	3.24576	18.0238
			61.7	2.80818e-07	61.7	3.22636e-07	61.7	4.01591e-07	61.7	5.68636e-07	61.7	4.53818e-07													3.24153	13.9203	3.24153	14.3346	3.24153	16.7082	3.24153	16.0263	3.24153	17.9494
			61.8	2.81e-07	61.8	3.22273e-07	61.8	4.02424e-07	61.8	5.66636e-07	61.8	4.53273e-07													3.2373	13.8841	3.2373	14.2728	3.2373	16.6647	3.2373	15.9846	3.2373	17.9027
			61.9	2.81273e-07	61.9	3.22545e-07	61.9	4.02803e-07	61.9	5.67455e-07	61.9	4.53273e-07													3.23309	13.824	3.23309	14.2357	3.23309	16.595	3.23309	15.943	3.23309	17.8562
			62	2.81273e-07	62	3.22364e-07	62	4.01667e-07	62	5.67545e-07	62	4.53182e-07													3.2289	13.7641	3.2289	14.1744	3.2289	16.5257	3.2289	15.8759	3.2289	17.7826
			62.1	2.80818e-07	62.1	3.24091e-07	62.1	3.99848e-07	62.1	5.65818e-07	62.1	4.52818e-07													3.22471	13.7045	3.22471	14.1134	3.22471	16.4567	3.22471	15.8347	3.22471	17.7365
			62.2	2.81091e-07	62.2	3.24455e-07	62.2	4.0197e-07	62.2	5.67e-07	62.2	4.53091e-07													3.22053	13.6453	3.22053	14.0527	3.22053	16.4141	3.22053	15.7682	3.22053	17.6635
			62.3	2.80909e-07	62.3	3.22182e-07	62.3	4.01667e-07	62.3	5.67545e-07	62.3	4.53636e-07													3.21636	13.5863	3.21636	13.9923	3.21636	16.3196	3.21636	15.7019	3.21636	17.5908
			62.4	2.80818e-07	62.4	3.22455e-07	62.4	4.00682e-07	62.4	5.66818e-07	62.4	4.52364e-07													3.21221	13.5275	3.21221	13.9322	3.21221	16.2516	3.21221	15.6359	3.21221	17.5185
			62.5	2.80364e-07	62.5	3.22818e-07	62.5	4.01515e-07	62.5	5.67545e-07	62.5	4.52364e-07													3.20806	13.4691	3.20806	13.8724	3.20806	16.1838	3.20806	15.5703	3.20806	17.4733
			62.6	2.80909e-07	62.6	3.22636e-07	62.6	4.00985e-07	62.6	5.66636e-07	62.6	4.52182e-07													3.20393	13.4109	3.20393	13.8128	3.20393	16.0907	3.20393	15.4797	3.20393	17.3748
			62.7	2.81364e-07	62.7	3.23e-07	62.7	3.99848e-07	62.7	5.66273e-07	62.7	4.52364e-07													3.19981	13.3297	3.19981	13.7298	3.19981	16.0237	3.19981	15.4148	3.19981	17.3035
			62.8	2.80818e-07	62.8	3.22909e-07	62.8	4.01061e-07	62.8	5.64909e-07	62.8	4.52364e-07													3.19569	13.2721	3.19569	13.6709	3.19569	15.9314	3.19569	15.3501	3.19569	17.2325
			62.9	2.80636e-07	62.9	3.23545e-07	62.9	4e-07	62.9	5.67e-07	62.9	4.52636e-07													3.19159	13.1916	3.19159	13.5887	3.19159	15.8397	3.19159	15.2608	3.19159	17.1619
			63	2.80909e-07	63	3.22182e-07	63	4.01136e-07	63	5.65e-07	63	4.52455e-07													3.1875	13.1116	3.1875	13.507	3.1875	15.7485	3.1875	15.1968	3.1875	17.0652
			63.1	2.81e-07	63.1	3.21364e-07	63.1	4.02045e-07	63.1	5.63545e-07	63.1	4.51727e-07													3.18342	13.0321	3.18342	13.4257	3.18342	15.6578	3.18342	15.1084	3.18342	16.969
			63.2	2.80909e-07	63.2	3.23e-07	63.2	3.99697e-07	63.2	5.65182e-07	63.2	4.52182e-07													3.17935	12.953	3.17935	13.3449	3.17935	15.5675	3.17935	15.0205	3.17935	16.8733
			63.3	2.80727e-07	63.3	3.22364e-07	63.3	4.00379e-07	63.3	5.65e-07	63.3	4.51818e-07													3.17529	12.8743	3.17529	13.2646	3.17529	15.4528	3.17529	14.933	3.17529	16.7782
			63.4	2.80455e-07	63.4	3.21818e-07	63.4	4.00985e-07	63.4	5.65273e-07	63.4	4.52e-07													3.17124	12.796	3.17124	13.1846	3.17124	15.3636	3.17124	14.846	3.17124	16.6836
			63.5	2.80182e-07	63.5	3.21182e-07	63.5	3.98788e-07	63.5	5.63636e-07	63.5	4.51727e-07													3.1672	12.7182	3.1672	13.1052	3.1672	15.2502	3.1672	14.7595	3.1672	16.5895
			63.6	2.80636e-07	63.6	3.23e-07	63.6	3.98864e-07	63.6	5.64818e-07	63.6	4.51e-07													3.16317	12.6409	3.16317	13.0033	3.16317	15.1621	3.16317	14.6492	3.16317	16.4958
			63.7	2.80727e-07	63.7	3.22636e-07	63.7	3.99318e-07	63.7	5.63727e-07	63.7	4.52091e-07													3.15915	12.5416	3.15915	12.9248	3.15915	15.05	3.15915	14.5638	3.15915	16.4027
			63.8	2.80455e-07	63.8	3.22818e-07	63.8	3.99545e-07	63.8	5.64636e-07	63.8	4.52e-07													3.15514	12.4429	3.15514	12.8242	3.15514	14.9386	3.15514	14.4788	3.15514	16.3101
			63.9	2.80273e-07	63.9	3.21909e-07	63.9	3.9947e-07	63.9	5.63818e-07	63.9	4.52545e-07													3.15114	12.367	3.15114	12.7241	3.15114	14.8278	3.15114	14.3703	3.15114	16.1926
			64	2.80909e-07	64	3.21273e-07	64	3.98485e-07	64	5.63364e-07	64	4.51182e-07													3.14715	12.2695	3.14715	12.6471	3.14715	14.7178	3.14715	14.2626	3.14715	16.0759
			64.1	2.80364e-07	64.1	3.22545e-07	64.1	3.99242e-07	64.1	5.63909e-07	64.1	4.51182e-07													3.14317	12.1726	3.14317	12.526	3.14317	14.6084	3.14317	14.1555	3.14317	15.9849
			64.2	2.80727e-07	64.2	3.22909e-07	64.2	3.98939e-07	64.2	5.63545e-07	64.2	4.51e-07													3.1392	12.0763	3.1392	12.4279	3.1392	14.4998	3.1392	14.0726	3.1392	15.8695
			64.3	2.80818e-07	64.3	3.22182e-07	64.3	4e-07	64.3	5.64636e-07	64.3	4.50727e-07													3.13525	11.959	3.13525	12.3305	3.13525	14.368	3.13525	13.9668	3.13525	15.7796
			64.4	2.81e-07	64.4	3.21455e-07	64.4	4e-07	64.4	5.64091e-07	64.4	4.50364e-07													3.1313	11.8641	3.1313	12.2336	3.1313	14.2608	3.1313	13.8616	3.1313	15.6902
			64.5	2.81273e-07	64.5	3.22636e-07	64.5	3.9803e-07	64.5	5.62545e-07	64.5	4.51182e-07													3.12736	11.7698	3.12736	12.1374	3.12736	14.1542	3.12736	13.757	3.12736	15.5767
			64.6	2.80636e-07	64.6	3.22182e-07	64.6	3.98182e-07	64.6	5.62e-07	64.6	4.50909e-07													3.12343	11.6548	3.12343	12.0201	3.12343	14.0484	3.12343	13.6532	3.12343	15.4883
			64.7	2.81091e-07	64.7	3.21727e-07	64.7	3.99394e-07	64.7	5.62273e-07	64.7	4.49364e-07													3.11951	11.5618	3.11951	11.9253	3.11951	13.9199	3.11951	13.5499	3.11951	15.376
			64.8	2.81e-07	64.8	3.22727e-07	64.8	3.99394e-07	64.8	5.63273e-07	64.8	4.50091e-07													3.1156	11.4484	3.1156	11.8096	3.1156	13.8154	3.1156	13.4474	3.1156	15.2644
			64.9	2.80909e-07	64.9	3.21909e-07	64.9	3.98258e-07	64.9	5.63182e-07	64.9	4.49727e-07													3.1117	11.3358	3.1117	11.6948	3.1117	13.6886	3.1117	13.3227	3.1117	15.1534
			65	2.81182e-07	65	3.22636e-07	65	3.98939e-07	65	5.63091e-07	65	4.50182e-07													3.10781	11.2448	3.10781	11.6019	3.10781	13.5627	3.10781	13.2215	3.10781	15.0432
			65.1	2.80909e-07	65.1	3.22182e-07	65.1	3.99318e-07	65.1	5.61818e-07	65.1	4.49545e-07													3.10393	11.1337	3.10393	11.4887	3.10393	13.4604	3.10393	13.0985	3.10393	14.9336
			65.2	2.81091e-07	65.2	3.21818e-07	65.2	3.9803e-07	65.2	5.63455e-07	65.2	4.51091e-07													3.10006	11.0235	3.10006	11.3762	3.10006	13.3362	3.10006	12.9987	3.10006	14.8246
			65.3	2.81545e-07	65.3	3.21636e-07	65.3	3.98712e-07	65.3	5.63091e-07	65.3	4.50909e-07													3.0962	10.9141	3.0962	11.2646	3.0962	13.2128	3.0962	12.8773	3.0962	14.7401
			65.4	2.81273e-07	65.4	3.21273e-07	65.4	3.98864e-07	65.4	5.61455e-07	65.4	4.50545e-07													3.09235	10.8055	3.09235	11.1539	3.09235	13.0903	3.09235	12.7789	3.09235	14.6088
			65.5	2.81182e-07	65.5	3.21273e-07	65.5	3.98485e-07	65.5	5.61909e-07	65.5	4.50182e-07													3.08851	10.6977	3.08851	11.0439	3.08851	12.9687	3.08851	12.6591	3.08851	14.5019
			65.6	2.80909e-07	65.6	3.21364e-07	65.6	3.975e-07	65.6	5.61545e-07	65.6	4.49545e-07													3.08468	10.5907	3.08468	10.9144	3.08468	12.8479	3.08468	12.5402	3.08468	14.3956
			65.7	2.81182e-07	65.7	3.21091e-07	65.7	3.9803e-07	65.7	5.60727e-07	65.7	4.50909e-07													3.08086	10.4646	3.08086	10.8062	3.08086	12.728	3.08086	12.4438	3.08086	14.29
			65.8	2.80818e-07	65.8	3.22364e-07	65.8	3.97576e-07	65.8	5.62364e-07	65.8	4.50364e-07													3.07704	10.3593	3.07704	10.6988	3.07704	12.6089	3.07704	12.3049	3.07704	14.185
			65.9	2.81273e-07	65.9	3.22455e-07	65.9	3.97348e-07	65.9	5.62727e-07	65.9	4.50455e-07													3.07324	10.2352	3.07324	10.5722	3.07324	12.4907	3.07324	12.2099	3.07324	14.0807
			66	2.80455e-07	66	3.21727e-07	66	3.98182e-07	66	5.62182e-07	66	4.50636e-07													3.06944	10.1316	3.06944	10.4466	3.06944	12.3734	3.06944	12.0729	3.06944	13.9541
			66.1	2.80818e-07	66.1	3.22091e-07	66.1	3.97348e-07	66.1	5.62091e-07	66.1	4.49545e-07													3.06566	10.0094	3.06566	10.3419	3.06566	12.2354	3.06566	11.9582	3.06566	13.8511
			66.2	2.81091e-07	66.2	3.21727e-07	66.2	3.97576e-07	66.2	5.61364e-07	66.2	4.49455e-07													3.06188	9.90749	3.06188	10.2183	3.06188	12.1199	3.06188	11.8443	3.06188	13.7488
			66.3	2.81455e-07	66.3	3.21818e-07	66.3	3.96818e-07	66.3	5.61364e-07	66.3	4.49636e-07													3.05812	9.78723	3.05812	10.1152	3.05812	12.0052	3.05812	11.7313	3.05812	13.6246
			66.4	2.81091e-07	66.4	3.20091e-07	66.4	3.98258e-07	66.4	5.62e-07	66.4	4.49818e-07													3.05436	9.687	3.05436	9.99359	3.05436	11.8702	3.05436	11.619	3.05436	13.5012
			66.5	2.81e-07	66.5	3.20091e-07	66.5	3.97576e-07	66.5	5.60455e-07	66.5	4.49e-07													3.05061	9.56864	3.05061	9.87299	3.05061	11.7573	3.05061	11.5076	3.05061	13.401
			66.6	2.81182e-07	66.6	3.21273e-07	66.6	3.99394e-07	66.6	5.60545e-07	66.6	4.49818e-07													3.04688	9.4513	3.04688	9.75342	3.04688	11.6244	3.04688	11.3764	3.04688	13.2792
			66.7	2.81091e-07	66.7	3.21182e-07	66.7	3.96818e-07	66.7	5.61364e-07	66.7	4.50182e-07													3.04315	9.33497	3.04315	9.63487	3.04315	11.5132	3.04315	11.2667	3.04315	13.1583
			66.8	2.80636e-07	66.8	3.20909e-07	66.8	3.98106e-07	66.8	5.61364e-07	66.8	4.49636e-07													3.03943	9.20119	3.03943	9.51733	3.03943	11.3823	3.03943	11.1375	3.03943	13.0381
			66.9	2.81e-07	66.9	3.21e-07	66.9	3.97879e-07	66.9	5.60091e-07	66.9	4.49727e-07													3.03571	9.08699	3.03571	9.40079	3.03571	11.2524	3.03571	11.0094	3.03571	12.9189
			67	2.81545e-07	67	3.22455e-07	67	3.97424e-07	67	5.60364e-07	67	4.48727e-07													3.03201	8.97379	3.03201	9.26679	3.03201	11.1236	3.03201	10.8823	3.03201	12.8005
			67.1	2.81364e-07	67.1	3.22e-07	67.1	3.95152e-07	67.1	5.59545e-07	67.1	4.50545e-07													3.02832	8.86156	3.02832	9.15238	3.02832	10.9959	3.02832	10.7761	3.02832	12.6829
			67.2	2.80636e-07	67.2	3.21455e-07	67.2	3.96136e-07	67.2	5.60273e-07	67.2	4.48909e-07													3.02464	8.75031	3.02464	9.02079	3.02464	10.8692	3.02464	10.651	3.02464	12.5661
			67.3	2.80909e-07	67.3	3.21455e-07	67.3	3.95909e-07	67.3	5.60818e-07	67.3	4.49e-07													3.02096	8.62229	3.02096	8.90848	3.02096	10.7436	3.02096	10.5073	3.02096	12.4502
			67.4	2.80818e-07	67.4	3.20273e-07	67.4	3.95e-07	67.4	5.59727e-07	67.4	4.49273e-07													3.01729	8.51311	3.01729	8.77926	3.01729	10.619	3.01729	10.3843	3.01729	12.3139
			67.5	2.80818e-07	67.5	3.21636e-07	67.5	3.95833e-07	67.5	5.60727e-07	67.5	4.49091e-07													3.01364	8.38742	3.01364	8.66904	3.01364	10.4759	3.01364	10.2624	3.01364	12.1997
			67.6	2.80455e-07	67.6	3.20364e-07	67.6	3.96439e-07	67.6	5.57636e-07	67.6	4.49364e-07													3.00999	8.28028	3.00999	8.54217	3.00999	10.3535	3.00999	10.1415	3.00999	12.0654
			67.7	2.81545e-07	67.7	3.20182e-07	67.7	3.96894e-07	67.7	5.59091e-07	67.7	4.49091e-07													3.00635	8.15691	3.00635	8.41653	3.00635	10.2128	3.00635	10.0025	3.00635	11.9529
			67.8	2.81364e-07	67.8	3.21e-07	67.8	3.96591e-07	67.8	5.6e-07	67.8	4.5e-07													3.00272	8.03476	3.00272	8.29213	3.00272	10.0925	3.00272	9.88376	3.00272	11.8206
			67.9	2.81182e-07	67.9	3.21e-07	67.9	3.96136e-07	67.9	5.59091e-07	67.9	4.49545e-07													2.9991	7.89696	2.9991	8.16895	2.9991	9.95433	2.9991	9.74725	2.9991	11.6893
			68	2.81455e-07	68	3.21909e-07	68	3.94924e-07	68	5.59273e-07	68	4.48636e-07													2.99548	7.77737	2.99548	8.03	2.99548	9.81741	2.99548	9.61201	2.99548	11.5795
			68.1	2.81455e-07	68.1	3.21545e-07	68.1	3.95152e-07	68.1	5.60727e-07	68.1	4.49364e-07													2.99188	7.65898	2.99188	7.90939	2.99188	9.68176	2.99188	9.47803	2.99188	11.4502
			68.2	2.81545e-07	68.2	3.21364e-07	68.2	3.95152e-07	68.2	5.58364e-07	68.2	4.50545e-07													2.98828	7.52538	2.98828	7.77331	2.98828	9.54738	2.98828	9.34532	2.98828	11.3018
			68.3	2.80455e-07	68.3	3.21e-07	68.3	3.95682e-07	68.3	5.58545e-07	68.3	4.48818e-07													2.98469	7.39327	2.98469	7.63874	2.98469	9.41425	2.98469	9.21386	2.98469	11.1747
			68.4	2.81455e-07	68.4	3.22364e-07	68.4	3.95227e-07	68.4	5.60273e-07	68.4	4.48273e-07													2.98112	7.27871	2.98112	7.50565	2.98112	9.26422	2.98112	9.06568	2.98112	11.0486
			68.5	2.81545e-07	68.5	3.20091e-07	68.5	3.96136e-07	68.5	5.58545e-07	68.5	4.48636e-07													2.97754	7.1494	2.97754	7.37405	2.97754	9.13374	2.97754	8.93684	2.97754	10.9235
			68.6	2.81e-07	68.6	3.20364e-07	68.6	3.96061e-07	68.6	5.58364e-07	68.6	4.49182e-07													2.97398	7.02154	2.97398	7.24393	2.97398	8.98666	2.97398	8.80923	2.97398	10.7799
			68.7	2.81e-07	68.7	3.20727e-07	68.7	3.9553e-07	68.7	5.57636e-07	68.7	4.48727e-07													2.97043	6.87955	2.97043	7.11527	2.97043	8.84111	2.97043	8.66535	2.97043	10.657
			68.8	2.80455e-07	68.8	3.21545e-07	68.8	3.96439e-07	68.8	5.58909e-07	68.8	4.48e-07													2.96689	6.75476	2.96689	6.97239	2.96689	8.71461	2.96689	8.52299	2.96689	10.5158
			68.9	2.81727e-07	68.9	3.21455e-07	68.9	3.96061e-07	68.9	5.59091e-07	68.9	4.49364e-07													2.96335	6.6314	2.96335	6.84679	2.96335	8.57195	2.96335	8.38214	2.96335	10.3759
			69	2.81182e-07	69	3.20182e-07	69	3.96061e-07	69	5.58091e-07	69	4.50273e-07													2.95982	6.49437	2.95982	6.70729	2.95982	8.41363	2.95982	8.24279	2.95982	10.2372
			69.1	2.81273e-07	69.1	3.21545e-07	69.1	3.95833e-07	69.1	5.58909e-07	69.1	4.49636e-07													2.9563	6.3591	2.9563	6.56955	2.9563	8.27415	2.9563	8.08812	2.9563	10.0998
			69.2	2.81727e-07	69.2	3.21273e-07	69.2	3.94621e-07	69.2	5.57818e-07	69.2	4.50273e-07													2.95279	6.22557	2.95279	6.43357	2.95279	8.13616	2.95279	7.95192	2.95279	9.9637
			69.3	2.80364e-07	69.3	3.21818e-07	69.3	3.94621e-07	69.3	5.58727e-07	69.3	4.51364e-07													2.94929	6.07921	2.94929	6.29932	2.94929	7.98299	2.94929	7.80071	2.94929	9.81033
			69.4	2.80727e-07	69.4	3.21818e-07	69.4	3.96061e-07	69.4	5.58091e-07	69.4	4.5e-07													2.94579	5.94929	2.94579	6.15218	2.94579	7.83163	2.94579	7.65131	2.94579	9.67682
			69.5	2.80909e-07	69.5	3.21273e-07	69.5	3.94848e-07	69.5	5.58636e-07	69.5	4.5e-07													2.94231	5.8069	2.94231	6.00712	2.94231	7.68207	2.94231	7.48759	2.94231	9.52636
			69.6	2.81273e-07	69.6	3.21636e-07	69.6	3.93712e-07	69.6	5.58e-07	69.6	4.50909e-07													2.93883	5.66655	2.93883	5.86413	2.93883	7.53429	2.93883	7.34194	2.93883	9.39545
			69.7	2.81455e-07	69.7	3.20091e-07	69.7	3.94167e-07	69.7	5.58727e-07	69.7	4.51545e-07													2.93536	5.51446	2.93536	5.72319	2.93536	7.37235	2.93536	7.18231	2.93536	9.23004
			69.8	2.81e-07	69.8	3.19545e-07	69.8	3.94545e-07	69.8	5.57545e-07	69.8	4.51182e-07													2.9319	5.37837	2.9319	5.57044	2.9319	7.22831	2.9319	7.02481	2.9319	9.08415
			69.9	2.80909e-07	69.9	3.21818e-07	69.9	3.95227e-07	69.9	5.58545e-07	69.9	4.50909e-07													2.92845	5.2309	2.92845	5.42011	2.92845	7.07043	2.92845	6.86942	2.92845	8.93976
			70	2.81364e-07	70	3.20636e-07	70	3.9553e-07	70	5.58364e-07	70	4.50545e-07													2.925	5.08581	2.925	5.27219	2.925	6.91466	2.925	6.71613	2.925	8.79686
			70.1	2.81727e-07	70.1	3.21091e-07	70.1	3.94545e-07	70.1	5.57636e-07	70.1	4.51455e-07													2.92156	4.93012	2.92156	5.12665	2.92156	6.76099	2.92156	6.56492	2.92156	8.63826
			70.2	2.81727e-07	70.2	3.20909e-07	70.2	3.94621e-07	70.2	5.57545e-07	70.2	4.51e-07													2.91813	4.78997	2.91813	4.98349	2.91813	6.59441	2.91813	6.40101	2.91813	8.48148
			70.3	2.82273e-07	70.3	3.20636e-07	70.3	3.94773e-07	70.3	5.57909e-07	70.3	4.50364e-07													2.91471	4.6396	2.91471	4.82986	2.91471	6.44507	2.91471	6.225	2.91471	8.32649
			70.4	2.81273e-07	70.4	3.21e-07	70.4	3.94242e-07	70.4	5.57364e-07	70.4	4.51e-07													2.9113	4.49197	2.9113	4.67898	2.9113	6.28319	2.9113	6.06617	2.9113	8.17329
			70.5	2.81e-07	70.5	3.21e-07	70.5	3.94015e-07	70.5	5.58e-07	70.5	4.50909e-07													2.90789	4.33494	2.90789	4.53085	2.90789	6.12374	2.90789	5.90976	2.90789	8.0054
			70.6	2.81727e-07	70.6	3.2e-07	70.6	3.94924e-07	70.6	5.57182e-07	70.6	4.52455e-07													2.9045	4.19296	2.9045	4.39761	2.9045	5.95252	2.9045	5.74183	2.9045	7.85591
			70.7	2.81909e-07	70.7	3.20182e-07	70.7	3.93333e-07	70.7	5.58909e-07	70.7	4.52182e-07													2.90111	4.05366	2.90111	4.25468	2.90111	5.79808	2.90111	5.5904	2.90111	7.69208
			70.8	2.81e-07	70.8	3.20636e-07	70.8	3.9447e-07	70.8	5.59091e-07	70.8	4.51455e-07													2.89773	3.90556	2.89773	4.11444	2.89773	5.64602	2.89773	5.42784	2.89773	7.54626
			70.9	2.81545e-07	70.9	3.21182e-07	70.9	3.94394e-07	70.9	5.59182e-07	70.9	4.51455e-07													2.89435	3.7718	2.89435	3.96534	2.89435	5.48277	2.89435	5.26805	2.89435	7.38643
			71	2.81273e-07	71	3.20364e-07	71	3.94848e-07	71	5.58182e-07	71	4.52455e-07													2.89099	3.62964	2.89099	3.83063	2.89099	5.33564	2.89099	5.111	2.89099	7.22867
			71.1	2.81909e-07	71.1	3.19909e-07	71.1	3.94242e-07	71.1	5.58364e-07	71.1	4.53364e-07													2.88763	3.49053	2.88763	3.69855	2.88763	5.17769	2.88763	4.95669	2.88763	7.07298
			71.2	2.82182e-07	71.2	3.22364e-07	71.2	3.95303e-07	71.2	5.57818e-07	71.2	4.52364e-07													2.88428	3.36503	2.88428	3.5582	2.88428	5.02247	2.88428	4.8051	2.88428	6.91934
			71.3	2.81727e-07	71.3	3.22e-07	71.3	3.94318e-07	71.3	5.58091e-07	71.3	4.52909e-07													2.88094	3.23175	2.88094	3.43155	2.88094	4.88269	2.88094	4.64378	2.88094	6.76774
			71.4	2.81273e-07	71.4	3.21364e-07	71.4	3.95152e-07	71.4	5.58364e-07	71.4	4.51545e-07													2.8776	3.10145	2.8776	3.29701	2.8776	4.73266	2.8776	4.49777	2.8776	6.61816
			71.5	2.81727e-07	71.5	3.21e-07	71.5	3.94242e-07	71.5	5.58273e-07	71.5	4.52e-07													2.87428	2.98405	2.87428	3.16547	2.87428	4.58532	2.87428	4.35442	2.87428	6.45598
			71.6	2.81455e-07	71.6	3.20636e-07	71.6	3.93788e-07	71.6	5.57273e-07	71.6	4.53636e-07													2.87096	2.85946	2.87096	3.04692	2.87096	4.44064	2.87096	4.21372	2.87096	6.31059
			71.7	2.82273e-07	71.7	3.20091e-07	71.7	3.93636e-07	71.7	5.57e-07	71.7	4.53636e-07													2.86765	2.73781	2.86765	2.92108	2.86765	4.29861	2.86765	4.06408	2.86765	6.15295
			71.8	2.82091e-07	71.8	3.21091e-07	71.8	3.92955e-07	71.8	5.56727e-07	71.8	4.54364e-07													2.86434	2.61907	2.86434	2.80777	2.86434	4.1592	2.86434	3.92882	2.86434	6.01171
			71.9	2.81455e-07	71.9	3.22091e-07	71.9	3.93258e-07	71.9	5.56545e-07	71.9	4.54364e-07													2.86105	2.51229	2.86105	2.69696	2.86105	4.02241	2.86105	3.78502	2.86105	5.85856
			72	2.81909e-07	72	3.20545e-07	72	3.9303e-07	72	5.58545e-07	72	4.55455e-07													2.85776	2.40797	2.85776	2.58862	2.85776	3.88821	2.85776	3.65513	2.85776	5.7214
			72.1	2.81636e-07	72.1	3.19273e-07	72.1	3.92727e-07	72.1	5.57727e-07	72.1	4.56273e-07													2.85448	2.30609	2.85448	2.48274	2.85448	3.76765	2.85448	3.52781	2.85448	5.57268
			72.2	2.81909e-07	72.2	3.20455e-07	72.2	3.92197e-07	72.2	5.57455e-07	72.2	4.55818e-07													2.8512	2.20664	2.8512	2.37931	2.8512	3.63839	2.8512	3.40303	2.8512	5.43955
			72.3	2.82273e-07	72.3	3.19545e-07	72.3	3.94773e-07	72.3	5.57455e-07	72.3	4.56364e-07													2.84794	2.10961	2.84794	2.27831	2.84794	3.51166	2.84794	3.27046	2.84794	5.29522
			72.4	2.82273e-07	72.4	3.19636e-07	72.4	3.9303e-07	72.4	5.56091e-07	72.4	4.56091e-07													2.84468	2.01497	2.84468	2.18813	2.84468	3.38747	2.84468	3.15091	2.84468	5.15315
			72.5	2.82182e-07	72.5	3.21455e-07	72.5	3.93864e-07	72.5	5.56636e-07	72.5	4.56364e-07													2.84143	1.92271	2.84143	2.09175	2.84143	3.26579	2.84143	3.03385	2.84143	5.02606
			72.6	2.82273e-07	72.6	3.20636e-07	72.6	3.93258e-07	72.6	5.56364e-07	72.6	4.55273e-07													2.83818	1.84051	2.83818	2.00578	2.83818	3.15668	2.83818	2.91927	2.83818	4.88828
			72.7	2.82e-07	72.7	3.19636e-07	72.7	3.92879e-07	72.7	5.57364e-07	72.7	4.57182e-07													2.83495	1.75277	2.83495	1.91395	2.83495	3.03977	2.83495	2.80715	2.83495	4.7651
			72.8	2.82182e-07	72.8	3.20727e-07	72.8	3.92576e-07	72.8	5.55364e-07	72.8	4.57364e-07													2.83172	1.67468	2.83172	1.83213	2.83172	2.93502	2.83172	2.69747	2.83172	4.63156
			72.9	2.81818e-07	72.9	3.22091e-07	72.9	3.93636e-07	72.9	5.55364e-07	72.9	4.57636e-07													2.8285	1.59855	2.8285	1.75978	2.8285	2.83234	2.8285	2.59933	2.8285	4.51224
			73	2.81636e-07	73	3.20545e-07	73	3.93182e-07	73	5.56182e-07	73	4.57727e-07													2.82528	1.53134	2.82528	1.6817	2.82528	2.73172	2.82528	2.50323	2.82528	4.39473
			73.1	2.81727e-07	73.1	3.19273e-07	73.1	3.92348e-07	73.1	5.56e-07	73.1	4.58091e-07													2.82208	1.4589	2.82208	1.61273	2.82208	2.63314	2.82208	2.40915	2.82208	4.27903
			73.2	2.82e-07	73.2	3.20818e-07	73.2	3.92348e-07	73.2	5.55273e-07	73.2	4.58182e-07													2.81888	1.39502	2.81888	1.53836	2.81888	2.54557	2.81888	2.3085	2.81888	4.16514
			73.3	2.81727e-07	73.3	3.21182e-07	73.3	3.93561e-07	73.3	5.56e-07	73.3	4.58455e-07													2.81569	1.33271	2.81569	1.47273	2.81569	2.45086	2.81569	2.227	2.81569	4.05303
			73.4	2.81455e-07	73.4	3.19727e-07	73.4	3.92197e-07	73.4	5.56455e-07	73.4	4.6e-07													2.8125	1.27196	2.8125	1.41536	2.8125	2.36679	2.8125	2.13891	2.8125	3.94271
			73.5	2.82273e-07	73.5	3.2e-07	73.5	3.91591e-07	73.5	5.56182e-07	73.5	4.60364e-07													2.80932	1.21896	2.80932	1.35271	2.80932	2.27589	2.80932	2.05278	2.80932	3.83415
			73.6	2.82545e-07	73.6	3.20364e-07	73.6	3.91894e-07	73.6	5.55364e-07	73.6	4.59727e-07													2.80615	1.16114	2.80615	1.298	2.80615	2.19528	2.80615	1.9765	2.80615	3.72734
			73.7	2.82636e-07	73.7	3.20727e-07	73.7	3.92955e-07	73.7	5.56e-07	73.7	4.60364e-07													2.80299	1.11075	2.80299	1.24454	2.80299	2.1163	2.80299	1.90183	2.80299	3.62228
			73.8	2.82091e-07	73.8	3.19455e-07	73.8	3.94697e-07	73.8	5.56636e-07	73.8	4.59727e-07													2.79983	1.0616	2.79983	1.19232	2.79983	2.03894	2.79983	1.82877	2.79983	3.52946
			73.9	2.82091e-07	73.9	3.21727e-07	73.9	3.92121e-07	73.9	5.56364e-07	73.9	4.60818e-07													2.79668	1.0193	2.79668	1.14133	2.79668	1.96319	2.79668	1.75729	2.79668	3.43806
			74	2.82909e-07	74	3.2e-07	74	3.91667e-07	74	5.56273e-07	74	4.61e-07													2.79354	0.97243	2.79354	1.09742	2.79354	1.89672	2.79354	1.68739	2.79354	3.33784
			74.1	2.82455e-07	74.1	3.20909e-07	74.1	3.92197e-07	74.1	5.55273e-07	74.1	4.61e-07													2.7904	0.93215	2.7904	1.04874	2.7904	1.83155	2.7904	1.62617	2.7904	3.24937
			74.2	2.82091e-07	74.2	3.19727e-07	74.2	3.93182e-07	74.2	5.54909e-07	74.2	4.61364e-07													2.78728	0.89281	2.78728	1.00685	2.78728	1.76765	2.78728	1.56622	2.78728	3.16229
			74.3	2.82818e-07	74.3	3.20091e-07	74.3	3.92727e-07	74.3	5.56273e-07	74.3	4.61545e-07													2.78415	0.8544	2.78415	0.96591	2.78415	1.70503	2.78415	1.50069	2.78415	3.08635
			74.4	2.83e-07	74.4	3.20364e-07	74.4	3.90455e-07	74.4	5.53909e-07	74.4	4.62818e-07													2.78104	0.82196	2.78104	0.93127	2.78104	1.64368	2.78104	1.45007	2.78104	3.00186
			74.5	2.82545e-07	74.5	3.20182e-07	74.5	3.91439e-07	74.5	5.55182e-07	74.5	4.62273e-07													2.77793	0.78528	2.77793	0.89207	2.77793	1.59058	2.77793	1.39387	2.77793	2.91873
			74.6	2.83091e-07	74.6	3.19455e-07	74.6	3.91894e-07	74.6	5.55909e-07	74.6	4.63e-07													2.77483	0.75433	2.77483	0.85895	2.77483	1.53159	2.77483	1.33889	2.77483	2.8463
			74.7	2.82636e-07	74.7	3.18636e-07	74.7	3.92803e-07	74.7	5.57091e-07	74.7	4.62909e-07													2.77174	0.72407	2.77174	0.82652	2.77174	1.48059	2.77174	1.29143	2.77174	2.76571
			74.8	2.82182e-07	74.8	3.19364e-07	74.8	3.91439e-07	74.8	5.55273e-07	74.8	4.62455e-07													2.76865	0.6945	2.76865	0.79478	2.76865	1.43055	2.76865	1.24494	2.76865	2.69554
			74.9	2.82273e-07	74.9	3.19545e-07	74.9	3.91288e-07	74.9	5.55182e-07	74.9	4.63364e-07													2.76557	0.67012	2.76557	0.76374	2.76557	1.38149	2.76557	1.19939	2.76557	2.62643
			75	2.82818e-07	75	3.21818e-07	75	3.92879e-07	75	5.56182e-07	75	4.63091e-07													2.7625	0.6418	2.7625	0.73812	2.7625	1.33339	2.7625	1.16074	2.7625	2.55836
			75.1	2.83091e-07	75.1	3.2e-07	75.1	3.90606e-07	75.1	5.55455e-07	75.1	4.63727e-07													2.75943	0.61849	2.75943	0.70834	2.75943	1.28624	2.75943	1.11696	2.75943	2.49133
			75.2	2.82636e-07	75.2	3.20545e-07	75.2	3.90152e-07	75.2	5.54818e-07	75.2	4.63818e-07													2.75637	0.5914	2.75637	0.68378	2.75637	1.2462	2.75637	1.07412	2.75637	2.43394
			75.3	2.82818e-07	75.3	3.19727e-07	75.3	3.91288e-07	75.3	5.56273e-07	75.3	4.64273e-07													2.75332	0.56913	2.75332	0.65972	2.75332	1.20083	2.75332	1.03781	2.75332	2.36885
			75.4	2.82182e-07	75.4	3.19818e-07	75.4	3.91212e-07	75.4	5.55091e-07	75.4	4.64636e-07													2.75028	0.55142	2.75028	0.63613	2.75028	1.16232	2.75028	1.0022	2.75028	2.31315
			75.5	2.82636e-07	75.5	3.18636e-07	75.5	3.92424e-07	75.5	5.55727e-07	75.5	4.64455e-07													2.74724	0.53001	2.74724	0.61303	2.74724	1.12452	2.74724	0.96729	2.74724	2.25822
			75.6	2.82545e-07	75.6	3.19909e-07	75.6	3.92576e-07	75.6	5.55182e-07	75.6	4.64727e-07													2.74421	0.513	2.74421	0.59463	2.74421	1.09316	2.74421	0.93308	2.74421	2.20408
			75.7	2.83182e-07	75.7	3.19545e-07	75.7	3.91894e-07	75.7	5.55091e-07	75.7	4.65364e-07													2.74118	0.49244	2.74118	0.57239	2.74118	1.05667	2.74118	0.90476	2.74118	2.15071
			75.8	2.81545e-07	75.8	3.20909e-07	75.8	3.91288e-07	75.8	5.55455e-07	75.8	4.65545e-07													2.73816	0.47612	2.73816	0.5547	2.73816	1.02087	2.73816	0.87182	2.73816	2.09811
			75.9	2.82727e-07	75.9	3.20182e-07	75.9	3.91667e-07	75.9	5.55091e-07	75.9	4.67364e-07													2.73515	0.46011	2.73515	0.53332	2.73515	0.99121	2.73515	0.84458	2.73515	2.04628
			76	2.82273e-07	76	3.19455e-07	76	3.90682e-07	76	5.54818e-07	76	4.65818e-07													2.73214	0.44078	2.73214	0.51632	2.73214	0.96205	2.73214	0.81783	2.73214	2.00293
			76.1	2.82545e-07	76.1	3.19545e-07	76.1	3.90379e-07	76.1	5.54182e-07	76.1	4.66364e-07													2.72914	0.42545	2.72914	0.49963	2.72914	0.92812	2.72914	0.79157	2.72914	1.95251
			76.2	2.83091e-07	76.2	3.20091e-07	76.2	3.91061e-07	76.2	5.54455e-07	76.2	4.66273e-07													2.72615	0.41043	2.72615	0.48326	2.72615	0.90003	2.72615	0.76579	2.72615	1.91036
			76.3	2.83182e-07	76.3	3.20909e-07	76.3	3.91061e-07	76.3	5.54273e-07	76.3	4.66091e-07													2.72317	0.39914	2.72317	0.46719	2.72317	0.87244	2.72317	0.7405	2.72317	1.86877
			76.4	2.82909e-07	76.4	3.18818e-07	76.4	3.89924e-07	76.4	5.54909e-07	76.4	4.67091e-07													2.72019	0.38465	2.72019	0.45509	2.72019	0.84534	2.72019	0.71568	2.72019	1.82772
			76.5	2.82364e-07	76.5	3.19545e-07	76.5	3.90833e-07	76.5	5.53909e-07	76.5	4.67364e-07													2.71721	0.37046	2.71721	0.43957	2.71721	0.82365	2.71721	0.69586	2.71721	1.78722
			76.6	2.83455e-07	76.6	3.20091e-07	76.6	3.91742e-07	76.6	5.54364e-07	76.6	4.68545e-07													2.71425	0.35982	2.71425	0.42789	2.71425	0.79743	2.71425	0.67191	2.71425	1.74726
			76.7	2.83364e-07	76.7	3.18909e-07	76.7	3.90758e-07	76.7	5.55455e-07	76.7	4.67455e-07													2.71129	0.34935	2.71129	0.4129	2.71129	0.77646	2.71129	0.6528	2.71129	1.70783
			76.8	2.83e-07	76.8	3.20545e-07	76.8	3.90227e-07	76.8	5.53909e-07	76.8	4.68273e-07													2.70833	0.33592	2.70833	0.40164	2.70833	0.75111	2.70833	0.63401	2.70833	1.67595
			76.9	2.83182e-07	76.9	3.19727e-07	76.9	3.9053e-07	76.9	5.54455e-07	76.9	4.68455e-07													2.70539	0.32585	2.70539	0.39056	2.70539	0.73086	2.70539	0.61554	2.70539	1.6375
			77	2.83e-07	77	3.20091e-07	77	3.91667e-07	77	5.54e-07	77	4.67818e-07													2.70245	0.31597	2.70245	0.37965	2.70245	0.71092	2.70245	0.59737	2.70245	1.60642
			77.1	2.83455e-07	77.1	3.20455e-07	77.1	3.90682e-07	77.1	5.53909e-07	77.1	4.68545e-07													2.69951	0.30625	2.69951	0.36892	2.69951	0.69131	2.69951	0.57952	2.69951	1.57571
			77.2	2.83364e-07	77.2	3.19455e-07	77.2	3.90379e-07	77.2	5.53364e-07	77.2	4.69e-07													2.69658	0.29671	2.69658	0.35837	2.69658	0.67201	2.69658	0.56198	2.69658	1.53866
			77.3	2.83091e-07	77.3	3.19545e-07	77.3	3.89773e-07	77.3	5.55364e-07	77.3	4.69545e-07													2.69366	0.28734	2.69366	0.348	2.69366	0.65302	2.69366	0.54474	2.69366	1.50875
			77.4	2.84364e-07	77.4	3.19182e-07	77.4	3.91061e-07	77.4	5.54545e-07	77.4	4.69364e-07													2.69075	0.27814	2.69075	0.33779	2.69075	0.63864	2.69075	0.53172	2.69075	1.47919
			77.5	2.83091e-07	77.5	3.19909e-07	77.5	3.9197e-07	77.5	5.52818e-07	77.5	4.69455e-07													2.68784	0.2719	2.68784	0.32777	2.68784	0.62021	2.68784	0.51503	2.68784	1.44998
			77.6	2.82818e-07	77.6	3.20091e-07	77.6	3.91515e-07	77.6	5.53273e-07	77.6	4.70727e-07													2.68494	0.26299	2.68494	0.32095	2.68494	0.60627	2.68494	0.50243	2.68494	1.42754
			77.7	2.83545e-07	77.7	3.20455e-07	77.7	3.91591e-07	77.7	5.52909e-07	77.7	4.70455e-07													2.68204	0.25424	2.68204	0.31121	2.68204	0.58839	2.68204	0.49002	2.68204	1.39897
			77.8	2.83182e-07	77.8	3.20182e-07	77.8	3.90455e-07	77.8	5.53273e-07	77.8	4.69364e-07													2.67915	0.24832	2.67915	0.3046	2.67915	0.57487	2.67915	0.47779	2.67915	1.37703
			77.9	2.84e-07	77.9	3.19364e-07	77.9	3.89848e-07	77.9	5.53545e-07	77.9	4.69818e-07													2.67626	0.23986	2.67626	0.29516	2.67626	0.56153	2.67626	0.46573	2.67626	1.34908
			78	2.83727e-07	78	3.20636e-07	78	3.9053e-07	78	5.54e-07	78	4.69091e-07													2.67339	0.23414	2.67339	0.28875	2.67339	0.54838	2.67339	0.45386	2.67339	1.32763
			78.1	2.83909e-07	78.1	3.19909e-07	78.1	3.91288e-07	78.1	5.52909e-07	78.1	4.71e-07													2.67052	0.22596	2.67052	0.28242	2.67052	0.53542	2.67052	0.44217	2.67052	1.3064
			78.2	2.84e-07	78.2	3.18909e-07	78.2	3.9197e-07	78.2	5.53727e-07	78.2	4.71273e-07													2.66765	0.22044	2.66765	0.27338	2.66765	0.52263	2.66765	0.43065	2.66765	1.27935
			78.3	2.83727e-07	78.3	3.19455e-07	78.3	3.89924e-07	78.3	5.53364e-07	78.3	4.71818e-07													2.66479	0.21499	2.66479	0.26726	2.66479	0.50623	2.66479	0.41931	2.66479	1.25861
			78.4	2.83727e-07	78.4	3.19455e-07	78.4	3.90909e-07	78.4	5.54364e-07	78.4	4.71e-07													2.66194	0.20963	2.66194	0.26122	2.66194	0.49761	2.66194	0.40815	2.66194	1.23808
			78.5	2.83636e-07	78.5	3.19455e-07	78.5	3.91288e-07	78.5	5.53e-07	78.5	4.71091e-07													2.65909	0.20195	2.65909	0.25525	2.65909	0.48537	2.65909	0.40052	2.65909	1.21776
			78.6	2.83455e-07	78.6	3.20364e-07	78.6	3.91288e-07	78.6	5.52909e-07	78.6	4.71727e-07													2.65625	0.19678	2.65625	0.24938	2.65625	0.4733	2.65625	0.38965	2.65625	1.19185
			78.7	2.84e-07	78.7	3.19636e-07	78.7	3.90606e-07	78.7	5.53273e-07	78.7	4.71273e-07													2.65342	0.19168	2.65342	0.24358	2.65342	0.46141	2.65342	0.38223	2.65342	1.17201
			78.8	2.83273e-07	78.8	3.19909e-07	78.8	3.90909e-07	78.8	5.52727e-07	78.8	4.72364e-07													2.65059	0.18666	2.65059	0.23786	2.65059	0.4497	2.65059	0.37165	2.65059	1.15807
			78.9	2.83727e-07	78.9	3.20364e-07	78.9	3.89394e-07	78.9	5.53545e-07	78.9	4.72182e-07													2.64776	0.18172	2.64776	0.23222	2.64776	0.44168	2.64776	0.36125	2.64776	1.13859
			79	2.83727e-07	79	3.21364e-07	79	3.91288e-07	79	5.52909e-07	79	4.73636e-07													2.64495	0.17686	2.64495	0.22666	2.64495	0.43027	2.64495	0.35416	2.64495	1.11932
			79.1	2.85182e-07	79.1	3.19273e-07	79.1	3.89621e-07	79.1	5.52818e-07	79.1	4.72273e-07													2.64214	0.17207	2.64214	0.22118	2.64214	0.42246	2.64214	0.34715	2.64214	1.10025
			79.2	2.84091e-07	79.2	3.18e-07	79.2	3.90909e-07	79.2	5.51909e-07	79.2	4.73182e-07													2.63933	0.16736	2.63933	0.21578	2.63933	0.41134	2.63933	0.33716	2.63933	1.08138
			79.3	2.83636e-07	79.3	3.18818e-07	79.3	3.89924e-07	79.3	5.53455e-07	79.3	4.73364e-07													2.63653	0.16272	2.63653	0.21046	2.63653	0.40374	2.63653	0.33035	2.63653	1.06816
			79.4	2.84091e-07	79.4	3.20545e-07	79.4	3.89015e-07	79.4	5.52273e-07	79.4	4.73727e-07													2.63374	0.15816	2.63374	0.20521	2.63374	0.39292	2.63374	0.32363	2.63374	1.04965
			79.5	2.83818e-07	79.5	3.21091e-07	79.5	3.89697e-07	79.5	5.52455e-07	79.5	4.73818e-07													2.63095	0.15367	2.63095	0.20004	2.63095	0.38552	2.63095	0.31404	2.63095	1.03134
			79.6	2.84e-07	79.6	3.19091e-07	79.6	3.90985e-07	79.6	5.51545e-07	79.6	4.74455e-07													2.62817	0.1513	2.62817	0.19728	2.62817	0.37499	2.62817	0.30752	2.62817	1.01322
			79.7	2.84e-07	79.7	3.19e-07	79.7	3.89773e-07	79.7	5.51e-07	79.7	4.73727e-07													2.6254	0.14692	2.6254	0.19223	2.6254	0.3678	2.6254	0.30108	2.6254	1.00055
			79.8	2.83455e-07	79.8	3.19727e-07	79.8	3.88409e-07	79.8	5.51909e-07	79.8	4.74e-07													2.62263	0.14263	2.62263	0.18726	2.62263	0.3607	2.62263	0.29472	2.62263	0.98278
			79.9	2.83455e-07	79.9	3.20909e-07	79.9	3.8947e-07	79.9	5.52091e-07	79.9	4.74909e-07													2.61986	0.1384	2.61986	0.18461	2.61986	0.35368	2.61986	0.28845	2.61986	0.97036
			80	2.84364e-07	80	3.19818e-07	80	3.89242e-07	80	5.52455e-07	80	4.74636e-07													2.61711	0.13617	2.61711	0.17975	2.61711	0.34367	2.61711	0.28225	2.61711	0.95293
			80.1	2.85091e-07	80.1	3.19182e-07	80.1	3.90227e-07	80.1	5.52e-07	80.1	4.74e-07													2.61435	0.13206	2.61435	0.17717	2.61435	0.33685	2.61435	0.27613	2.61435	0.94075
			80.2	2.84636e-07	80.2	3.20545e-07	80.2	3.9e-07	80.2	5.52909e-07	80.2	4.75727e-07													2.61161	0.12801	2.61161	0.17243	2.61161	0.33011	2.61161	0.2701	2.61161	0.92366
			80.3	2.84182e-07	80.3	3.19636e-07	80.3	3.89697e-07	80.3	5.53273e-07	80.3	4.76455e-07													2.60887	0.12589	2.60887	0.16991	2.60887	0.32346	2.60887	0.26414	2.60887	0.91173
			80.4	2.84364e-07	80.4	3.2e-07	80.4	3.89015e-07	80.4	5.52091e-07	80.4	4.75364e-07													2.60613	0.12196	2.60613	0.16529	2.60613	0.31688	2.60613	0.25826	2.60613	0.89497
			80.5	2.84364e-07	80.5	3.2e-07	80.5	3.89242e-07	80.5	5.51273e-07	80.5	4.76182e-07													2.6034	0.11989	2.6034	0.16074	2.6034	0.31039	2.6034	0.25246	2.6034	0.88328
			80.6	2.84909e-07	80.6	3.19455e-07	80.6	3.89242e-07	80.6	5.50909e-07	80.6	4.76273e-07													2.60068	0.11607	2.60068	0.15833	2.60068	0.30398	2.60068	0.24674	2.60068	0.87169
			80.7	2.85e-07	80.7	3.19727e-07	80.7	3.88636e-07	80.7	5.50364e-07	80.7	4.76818e-07													2.59796	0.11407	2.59796	0.15594	2.59796	0.29765	2.59796	0.24365	2.59796	0.85539
			80.8	2.84818e-07	80.8	3.19455e-07	80.8	3.88333e-07	80.8	5.52e-07	80.8	4.76364e-07													2.59525	0.11035	2.59525	0.15154	2.59525	0.2914	2.59525	0.23805	2.59525	0.84404
			80.9	2.84364e-07	80.9	3.19636e-07	80.9	3.89318e-07	80.9	5.50727e-07	80.9	4.76273e-07													2.59254	0.10841	2.59254	0.14922	2.59254	0.28522	2.59254	0.23253	2.59254	0.83279
			81	2.84909e-07	81	3.19455e-07	81	3.88864e-07	81	5.50636e-07	81	4.77182e-07													2.58984	0.1048	2.58984	0.14692	2.58984	0.27913	2.58984	0.22708	2.58984	0.82164
			81.1	2.84636e-07	81.1	3.2e-07	81.1	3.89394e-07	81.1	5.50636e-07	81.1	4.77364e-07													2.58715	0.10292	2.58715	0.14268	2.58715	0.27583	2.58715	0.22415	2.58715	0.80594
			81.2	2.85e-07	81.2	3.19636e-07	81.2	3.89394e-07	81.2	5.52e-07	81.2	4.77545e-07													2.58446	0.09942	2.58446	0.14044	2.58446	0.26986	2.58446	0.21882	2.58446	0.79502
			81.3	2.84818e-07	81.3	3.19545e-07	81.3	3.87348e-07	81.3	5.51364e-07	81.3	4.77182e-07													2.58178	0.09759	2.58178	0.13822	2.58178	0.26396	2.58178	0.21357	2.58178	0.7842
			81.4	2.85364e-07	81.4	3.19909e-07	81.4	3.88106e-07	81.4	5.51909e-07	81.4	4.78818e-07													2.5791	0.09579	2.5791	0.13413	2.5791	0.25815	2.5791	0.21075	2.5791	0.77347
			81.5	2.85091e-07	81.5	3.20182e-07	81.5	3.88409e-07	81.5	5.51727e-07	81.5	4.77364e-07													2.57642	0.09243	2.57642	0.13197	2.57642	0.25241	2.57642	0.20562	2.57642	0.76284
			81.6	2.85273e-07	81.6	3.19909e-07	81.6	3.89167e-07	81.6	5.50909e-07	81.6	4.78273e-07													2.57376	0.09068	2.57376	0.12983	2.57376	0.24931	2.57376	0.20287	2.57376	0.75231
			81.7	2.85091e-07	81.7	3.20182e-07	81.7	3.87197e-07	81.7	5.50636e-07	81.7	4.77364e-07													2.5711	0.08895	2.5711	0.12772	2.5711	0.24369	2.5711	0.19785	2.5711	0.73744
			81.8	2.85727e-07	81.8	3.18636e-07	81.8	3.88258e-07	81.8	5.50909e-07	81.8	4.77273e-07													2.56844	0.08724	2.56844	0.12563	2.56844	0.23815	2.56844	0.19516	2.56844	0.72713
			81.9	2.84818e-07	81.9	3.19545e-07	81.9	3.87197e-07	81.9	5.51273e-07	81.9	4.78545e-07													2.56579	0.08406	2.56579	0.12176	2.56579	0.23516	2.56579	0.19026	2.56579	0.71692
			82	2.85364e-07	82	3.2e-07	82	3.88182e-07	82	5.50727e-07	82	4.78818e-07													2.56314	0.08241	2.56314	0.11973	2.56314	0.22974	2.56314	0.18764	2.56314	0.7068
			82.1	2.85727e-07	82.1	3.19636e-07	82.1	3.88409e-07	82.1	5.50545e-07	82.1	4.78636e-07													2.5605	0.08078	2.5605	0.11772	2.5605	0.22682	2.5605	0.18285	2.5605	0.69677
			82.2	2.85818e-07	82.2	3.19818e-07	82.2	3.88788e-07	82.2	5.51818e-07	82.2	4.78818e-07													2.55787	0.07917	2.55787	0.11573	2.55787	0.22151	2.55787	0.18029	2.55787	0.68683
			82.3	2.84455e-07	82.3	3.20182e-07	82.3	3.87121e-07	82.3	5.51273e-07	82.3	4.80182e-07													2.55524	0.07757	2.55524	0.11377	2.55524	0.21628	2.55524	0.17561	2.55524	0.67698
			82.4	2.85273e-07	82.4	3.19727e-07	82.4	3.86515e-07	82.4	5.5e-07	82.4	4.79e-07													2.55262	0.076	2.55262	0.11182	2.55262	0.21347	2.55262	0.17312	2.55262	0.66722
			82.5	2.85182e-07	82.5	3.18636e-07	82.5	3.88636e-07	82.5	5.50273e-07	82.5	4.80545e-07													2.55	0.07306	2.55	0.10989	2.55	0.20835	2.55	0.17065	2.55	0.65756
			82.6	2.85e-07	82.6	3.18636e-07	82.6	3.88182e-07	82.6	5.50182e-07	82.6	4.8e-07													2.54739	0.07154	2.54739	0.10799	2.54739	0.2056	2.54739	0.16612	2.54739	0.64798
			82.7	2.85545e-07	82.7	3.19909e-07	82.7	3.88788e-07	82.7	5.49091e-07	82.7	4.80727e-07													2.54478	0.07004	2.54478	0.1061	2.54478	0.2006	2.54478	0.16372	2.54478	0.6385
			82.8	2.85364e-07	82.8	3.18182e-07	82.8	3.88712e-07	82.8	5.50182e-07	82.8	4.80273e-07													2.54218	0.06856	2.54218	0.10424	2.54218	0.19792	2.54218	0.16133	2.54218	0.6291
			82.9	2.85455e-07	82.9	3.19182e-07	82.9	3.88636e-07	82.9	5.50909e-07	82.9	4.80182e-07													2.53958	0.0671	2.53958	0.10239	2.53958	0.19526	2.53958	0.15695	2.53958	0.61979
			83	2.85545e-07	83	3.19727e-07	83	3.86894e-07	83	5.50364e-07	83	4.80364e-07													2.53699	0.06566	2.53699	0.10057	2.53699	0.19041	2.53699	0.15463	2.53699	0.61057
			83.1	2.85455e-07	83.1	3.20273e-07	83.1	3.8803e-07	83.1	5.50091e-07	83.1	4.80364e-07													2.5344	0.06423	2.5344	0.09876	2.5344	0.18782	2.5344	0.15233	2.5344	0.60144
			83.2	2.85182e-07	83.2	3.18818e-07	83.2	3.88182e-07	83.2	5.50182e-07	83.2	4.8e-07													2.53182	0.06283	2.53182	0.09698	2.53182	0.18308	2.53182	0.15005	2.53182	0.5963
			83.3	2.85364e-07	83.3	3.18636e-07	83.3	3.88788e-07	83.3	5.49909e-07	83.3	4.80545e-07													2.52925	0.06144	2.52925	0.09521	2.52925	0.18055	2.52925	0.1478	2.52925	0.58731
			83.4	2.86e-07	83.4	3.19182e-07	83.4	3.87197e-07	83.4	5.49455e-07	83.4	4.80455e-07													2.52668	0.06007	2.52668	0.09347	2.52668	0.17805	2.52668	0.14364	2.52668	0.57841
			83.5	2.85909e-07	83.5	3.19364e-07	83.5	3.87273e-07	83.5	5.49909e-07	83.5	4.81e-07													2.52411	0.05872	2.52411	0.09174	2.52411	0.17345	2.52411	0.14145	2.52411	0.56959
			83.6	2.86182e-07	83.6	3.18545e-07	83.6	3.87121e-07	83.6	5.49636e-07	83.6	4.81727e-07													2.52155	0.05738	2.52155	0.09156	2.52155	0.17101	2.52155	0.13927	2.52155	0.56085
			83.7	2.86e-07	83.7	3.18909e-07	83.7	3.88258e-07	83.7	5.50818e-07	83.7	4.81091e-07													2.519	0.05607	2.519	0.08986	2.519	0.16859	2.519	0.13712	2.519	0.5522
			83.8	2.85909e-07	83.8	3.18545e-07	83.8	3.86439e-07	83.8	5.48727e-07	83.8	4.8e-07													2.51645	0.05477	2.51645	0.08817	2.51645	0.16619	2.51645	0.13498	2.51645	0.54364
			83.9	2.85818e-07	83.9	3.19909e-07	83.9	3.86288e-07	83.9	5.48364e-07	83.9	4.82727e-07													2.5139	0.05466	2.5139	0.08651	2.5139	0.16178	2.5139	0.13287	2.5139	0.53884
			84	2.85636e-07	84	3.20364e-07	84	3.87803e-07	84	5.48636e-07	84	4.82091e-07													2.51136	0.05338	2.51136	0.08487	2.51136	0.15945	2.51136	0.12897	2.51136	0.53041
			84.1	2.85818e-07	84.1	3.19545e-07	84.1	3.86288e-07	84.1	5.48545e-07	84.1	4.82091e-07													2.50883	0.05212	2.50883	0.08324	2.50883	0.15713	2.50883	0.12692	2.50883	0.52207
			84.2	2.85636e-07	84.2	3.19091e-07	84.2	3.85833e-07	84.2	5.48091e-07	84.2	4.81818e-07													2.5063	0.05088	2.5063	0.08163	2.5063	0.15483	2.5063	0.12488	2.5063	0.5138
			84.3	2.85909e-07	84.3	3.18545e-07	84.3	3.86364e-07	84.3	5.48364e-07	84.3	4.82182e-07													2.50378	0.04966	2.50378	0.08147	2.50378	0.15061	2.50378	0.12287	2.50378	0.50562
			84.4	2.85909e-07	84.4	3.18909e-07	84.4	3.86667e-07	84.4	5.49727e-07	84.4	4.82909e-07													2.50126	0.04845	2.50126	0.07989	2.50126	0.14837	2.50126	0.12088	2.50126	0.49753
			84.5	2.86727e-07	84.5	3.18727e-07	84.5	3.86818e-07	84.5	5.48182e-07	84.5	4.82364e-07													2.49874	0.04726	2.49874	0.07832	2.49874	0.14616	2.49874	0.11891	2.49874	0.48951
			84.6	2.86e-07	84.6	3.18545e-07	84.6	3.86288e-07	84.6	5.48364e-07	84.6	4.82091e-07													2.49623	0.04716	2.49623	0.07677	2.49623	0.14397	2.49623	0.11695	2.49623	0.48504
			84.7	2.86091e-07	84.7	3.19091e-07	84.7	3.85909e-07	84.7	5.47545e-07	84.7	4.82e-07													2.49373	0.04599	2.49373	0.07525	2.49373	0.14179	2.49373	0.11502	2.49373	0.47715
			84.8	2.86364e-07	84.8	3.18727e-07	84.8	3.86136e-07	84.8	5.48182e-07	84.8	4.83e-07													2.49123	0.04484	2.49123	0.0751	2.49123	0.13964	2.49123	0.11311	2.49123	0.46935
			84.9	2.86182e-07	84.9	3.19909e-07	84.9	3.86667e-07	84.9	5.48727e-07	84.9	4.82455e-07													2.48874	0.0437	2.48874	0.07359	2.48874	0.13567	2.48874	0.11122	2.48874	0.46162
			85	2.87e-07	85	3.19455e-07	85	3.87348e-07	85	5.47455e-07	85	4.82455e-07													2.48625	0.04258	2.48625	0.0721	2.48625	0.13357	2.48625	0.10934	2.48625	0.45397
			85.1	2.86545e-07	85.1	3.19909e-07	85.1	3.86515e-07	85.1	5.48364e-07	85.1	4.84091e-07													2.48377	0.04148	2.48377	0.07063	2.48377	0.1315	2.48377	0.10749	2.48377	0.44973
			85.2	2.86e-07	85.2	3.19545e-07	85.2	3.85227e-07	85.2	5.47545e-07	85.2	4.83455e-07													2.48129	0.0414	2.48129	0.07049	2.48129	0.12945	2.48129	0.10566	2.48129	0.44221
			85.3	2.86636e-07	85.3	3.18545e-07	85.3	3.8697e-07	85.3	5.48182e-07	85.3	4.83727e-07													2.47881	0.04031	2.47881	0.06904	2.47881	0.12741	2.47881	0.10384	2.47881	0.43476
			85.4	2.85909e-07	85.4	3.19273e-07	85.4	3.86439e-07	85.4	5.47909e-07	85.4	4.83091e-07													2.47634	0.03925	2.47634	0.06761	2.47634	0.1254	2.47634	0.10205	2.47634	0.4274
			85.5	2.86545e-07	85.5	3.19545e-07	85.5	3.85076e-07	85.5	5.47545e-07	85.5	4.83636e-07													2.47388	0.0382	2.47388	0.06747	2.47388	0.12341	2.47388	0.10027	2.47388	0.42011
			85.6	2.86545e-07	85.6	3.21091e-07	85.6	3.85455e-07	85.6	5.48e-07	85.6	4.83545e-07													2.47142	0.03812	2.47142	0.06606	2.47142	0.12143	2.47142	0.09851	2.47142	0.41608
			85.7	2.86727e-07	85.7	3.20091e-07	85.7	3.84697e-07	85.7	5.47727e-07	85.7	4.83727e-07													2.46897	0.03709	2.46897	0.06467	2.46897	0.11948	2.46897	0.09678	2.46897	0.40891
			85.8	2.86909e-07	85.8	3.18727e-07	85.8	3.86591e-07	85.8	5.47e-07	85.8	4.83455e-07													2.46652	0.03607	2.46652	0.06329	2.46652	0.11586	2.46652	0.09506	2.46652	0.40182
			85.9	2.86545e-07	85.9	3.18182e-07	85.9	3.86136e-07	85.9	5.46636e-07	85.9	4.84636e-07													2.46407	0.036	2.46407	0.06317	2.46407	0.11396	2.46407	0.09336	2.46407	0.39481
			86	2.86364e-07	86	3.19091e-07	86	3.86212e-07	86	5.45455e-07	86	4.83909e-07													2.46163	0.035	2.46163	0.06181	2.46163	0.11208	2.46163	0.09168	2.46163	0.39094
			86.1	2.86273e-07	86.1	3.18091e-07	86.1	3.85606e-07	86.1	5.46545e-07	86.1	4.85091e-07													2.4592	0.03402	2.4592	0.06169	2.4592	0.11022	2.4592	0.0915	2.4592	0.38405
			86.2	2.86727e-07	86.2	3.19545e-07	86.2	3.85682e-07	86.2	5.46455e-07	86.2	4.86091e-07													2.45677	0.03395	2.45677	0.06036	2.45677	0.11	2.45677	0.08984	2.45677	0.37723
			86.3	2.86909e-07	86.3	3.19636e-07	86.3	3.85833e-07	86.3	5.46364e-07	86.3	4.84e-07													2.45434	0.03299	2.45434	0.05904	2.45434	0.10816	2.45434	0.08819	2.45434	0.37049
			86.4	2.86818e-07	86.4	3.18545e-07	86.4	3.84621e-07	86.4	5.45818e-07	86.4	4.83909e-07													2.45192	0.03204	2.45192	0.05892	2.45192	0.10634	2.45192	0.08657	2.45192	0.36678
			86.5	2.86636e-07	86.5	3.20273e-07	86.5	3.85076e-07	86.5	5.47182e-07	86.5	4.86091e-07													2.44951	0.03197	2.44951	0.05762	2.44951	0.10455	2.44951	0.08497	2.44951	0.36016
			86.6	2.86364e-07	86.6	3.19727e-07	86.6	3.85833e-07	86.6	5.46e-07	86.6	4.86091e-07													2.4471	0.03104	2.4471	0.05634	2.4471	0.10276	2.4471	0.08338	2.4471	0.3536
			86.7	2.86909e-07	86.7	3.19182e-07	86.7	3.8553e-07	86.7	5.44909e-07	86.7	4.85182e-07													2.44469	0.03013	2.44469	0.05623	2.44469	0.101	2.44469	0.08181	2.44469	0.35001
			86.8	2.87364e-07	86.8	3.18818e-07	86.8	3.85303e-07	86.8	5.46273e-07	86.8	4.85091e-07													2.44229	0.03007	2.44229	0.05497	2.44229	0.09926	2.44229	0.08165	2.44229	0.34357
			86.9	2.86727e-07	86.9	3.18182e-07	86.9	3.83788e-07	86.9	5.46091e-07	86.9	4.86364e-07													2.43989	0.02917	2.43989	0.05486	2.43989	0.09754	2.43989	0.0801	2.43989	0.34005
			87	2.86364e-07	87	3.20273e-07	87	3.83333e-07	87	5.46455e-07	87	4.85e-07													2.4375	0.02829	2.4375	0.05362	2.4375	0.09583	2.4375	0.07858	2.4375	0.33372
			87.1	2.86909e-07	87.1	3.19545e-07	87.1	3.83788e-07	87.1	5.45455e-07	87.1	4.85364e-07													2.43511	0.02823	2.43511	0.05352	2.43511	0.09414	2.43511	0.07706	2.43511	0.32747
			87.2	2.87455e-07	87.2	3.18e-07	87.2	3.85455e-07	87.2	5.45727e-07	87.2	4.85182e-07													2.43273	0.02737	2.43273	0.05229	2.43273	0.09247	2.43273	0.07557	2.43273	0.32406
			87.3	2.86818e-07	87.3	3.19182e-07	87.3	3.85455e-07	87.3	5.45909e-07	87.3	4.87e-07													2.43035	0.02731	2.43035	0.05109	2.43035	0.09082	2.43035	0.07542	2.43035	0.31792
			87.4	2.87091e-07	87.4	3.18909e-07	87.4	3.84621e-07	87.4	5.45273e-07	87.4	4.86818e-07													2.42798	0.02646	2.42798	0.05099	2.42798	0.09064	2.42798	0.07395	2.42798	0.31185
			87.5	2.86545e-07	87.5	3.19091e-07	87.5	3.83864e-07	87.5	5.46727e-07	87.5	4.85818e-07													2.42561	0.02641	2.42561	0.0498	2.42561	0.08901	2.42561	0.07249	2.42561	0.30854
			87.6	2.87e-07	87.6	3.19545e-07	87.6	3.85379e-07	87.6	5.45364e-07	87.6	4.85364e-07													2.42325	0.02558	2.42325	0.0497	2.42325	0.0874	2.42325	0.07235	2.42325	0.30258
			87.7	2.86818e-07	87.7	3.19e-07	87.7	3.85e-07	87.7	5.44636e-07	87.7	4.86909e-07													2.42089	0.02476	2.42089	0.04853	2.42089	0.08581	2.42089	0.07091	2.42089	0.29934
			87.8	2.86182e-07	87.8	3.18455e-07	87.8	3.8553e-07	87.8	5.45909e-07	87.8	4.87091e-07													2.41853	0.02471	2.41853	0.04844	2.41853	0.08423	2.41853	0.0695	2.41853	0.29349
			87.9	2.86364e-07	87.9	3.18545e-07	87.9	3.84015e-07	87.9	5.44091e-07	87.9	4.86182e-07													2.41618	0.02391	2.41618	0.04729	2.41618	0.08267	2.41618	0.06809	2.41618	0.29031
			88	2.87091e-07	88	3.19273e-07	88	3.84318e-07	88	5.44273e-07	88	4.86545e-07													2.41383	0.02387	2.41383	0.0472	2.41383	0.08251	2.41383	0.06796	2.41383	0.28458
			88.1	2.87e-07	88.1	3.18091e-07	88.1	3.83939e-07	88.1	5.43636e-07	88.1	4.86364e-07													2.41149	0.02308	2.41149	0.04606	2.41149	0.08097	2.41149	0.06658	2.41149	0.27891
			88.2	2.87545e-07	88.2	3.18273e-07	88.2	3.84621e-07	88.2	5.44e-07	88.2	4.86455e-07													2.40916	0.02304	2.40916	0.04597	2.40916	0.07945	2.40916	0.06521	2.40916	0.27583
			88.3	2.87e-07	88.3	3.18727e-07	88.3	3.84924e-07	88.3	5.44909e-07	88.3	4.86636e-07													2.40682	0.02227	2.40682	0.04486	2.40682	0.07795	2.40682	0.06509	2.40682	0.27027
			88.4	2.87455e-07	88.4	3.19182e-07	88.4	3.84015e-07	88.4	5.43636e-07	88.4	4.86909e-07													2.4045	0.02222	2.4045	0.04477	2.4045	0.07646	2.4045	0.06374	2.4045	0.26725
			88.5	2.87364e-07	88.5	3.18727e-07	88.5	3.82879e-07	88.5	5.43909e-07	88.5	4.86182e-07													2.40217	0.02147	2.40217	0.04368	2.40217	0.07631	2.40217	0.06241	2.40217	0.2618
			88.6	2.87182e-07	88.6	3.17909e-07	88.6	3.82197e-07	88.6	5.43364e-07	88.6	4.86182e-07													2.39986	0.02143	2.39986	0.04359	2.39986	0.07485	2.39986	0.06229	2.39986	0.25885
			88.7	2.87545e-07	88.7	3.18727e-07	88.7	3.83485e-07	88.7	5.42091e-07	88.7	4.87364e-07													2.39754	0.02069	2.39754	0.04251	2.39754	0.0734	2.39754	0.06098	2.39754	0.2535
			88.8	2.87818e-07	88.8	3.18455e-07	88.8	3.83788e-07	88.8	5.42273e-07	88.8	4.87818e-07													2.39523	0.02065	2.39523	0.04243	2.39523	0.07197	2.39523	0.05969	2.39523	0.2506
			88.9	2.87727e-07	88.9	3.19091e-07	88.9	3.83712e-07	88.9	5.43091e-07	88.9	4.87273e-07													2.39293	0.01993	2.39293	0.04137	2.39293	0.07183	2.39293	0.05957	2.39293	0.24536
			89	2.87818e-07	89	3.18273e-07	89	3.82121e-07	89	5.43091e-07	89	4.87636e-07													2.39063	0.01989	2.39063	0.04129	2.39063	0.07042	2.39063	0.0583	2.39063	0.24253
			89.1	2.87364e-07	89.1	3.19091e-07	89.1	3.83106e-07	89.1	5.43636e-07	89.1	4.87182e-07													2.38833	0.01919	2.38833	0.04121	2.38833	0.06902	2.38833	0.05704	2.38833	0.23738
			89.2	2.87727e-07	89.2	3.17545e-07	89.2	3.84621e-07	89.2	5.42545e-07	89.2	4.87636e-07													2.38604	0.01915	2.38604	0.04017	2.38604	0.06889	2.38604	0.05693	2.38604	0.23461
			89.3	2.87636e-07	89.3	3.19455e-07	89.3	3.82652e-07	89.3	5.43545e-07	89.3	4.87818e-07													2.38375	0.01846	2.38375	0.04009	2.38375	0.06751	2.38375	0.05569	2.38375	0.22957
			89.4	2.88e-07	89.4	3.18364e-07	89.4	3.81515e-07	89.4	5.43636e-07	89.4	4.87e-07													2.38147	0.01843	2.38147	0.03907	2.38147	0.06615	2.38147	0.05447	2.38147	0.22686
			89.5	2.87818e-07	89.5	3.19273e-07	89.5	3.83333e-07	89.5	5.42182e-07	89.5	4.87182e-07													2.37919	0.01775	2.37919	0.039	2.37919	0.06481	2.37919	0.05436	2.37919	0.22416
			89.6	2.87455e-07	89.6	3.19182e-07	89.6	3.83636e-07	89.6	5.44182e-07	89.6	4.86636e-07													2.37691	0.01772	2.37691	0.03799	2.37691	0.06468	2.37691	0.05316	2.37691	0.21926
			89.7	2.86364e-07	89.7	3.18909e-07	89.7	3.83106e-07	89.7	5.41818e-07	89.7	4.88636e-07													2.37464	0.01768	2.37464	0.03792	2.37464	0.06336	2.37464	0.05306	2.37464	0.21662
			89.8	2.88e-07	89.8	3.19182e-07	89.8	3.8197e-07	89.8	5.43727e-07	89.8	4.88e-07													2.37238	0.01703	2.37238	0.03784	2.37238	0.06205	2.37238	0.05187	2.37238	0.21182
			89.9	2.88091e-07	89.9	3.18727e-07	89.9	3.82424e-07	89.9	5.42909e-07	89.9	4.88909e-07													2.37011	0.01699	2.37011	0.03686	2.37011	0.06193	2.37011	0.05177	2.37011	0.20924
			90	2.88364e-07	90	3.18545e-07	90	3.81515e-07	90	5.43273e-07	90	4.88182e-07													2.36786	0.01635	2.36786	0.03679	2.36786	0.06064	2.36786	0.0506	2.36786	0.20669
			90.1	2.87545e-07	90.1	3.18909e-07	90.1	3.81818e-07	90.1	5.43818e-07	90.1	4.87818e-07													2.3656	0.01632	2.3656	0.03581	2.3656	0.05937	2.3656	0.04945	2.3656	0.20202
			90.2	2.87727e-07	90.2	3.18364e-07	90.2	3.8303e-07	90.2	5.43727e-07	90.2	4.88273e-07													2.36336	0.01569	2.36336	0.03575	2.36336	0.05926	2.36336	0.04935	2.36336	0.19952
			90.3	2.87636e-07	90.3	3.19455e-07	90.3	3.81667e-07	90.3	5.44091e-07	90.3	4.87636e-07													2.36111	0.01566	2.36111	0.03479	2.36111	0.058	2.36111	0.04822	2.36111	0.19495
			90.4	2.88364e-07	90.4	3.19e-07	90.4	3.80682e-07	90.4	5.42636e-07	90.4	4.88909e-07													2.35887	0.01563	2.35887	0.03473	2.35887	0.05789	2.35887	0.04813	2.35887	0.1925
			90.5	2.87545e-07	90.5	3.18545e-07	90.5	3.82727e-07	90.5	5.42636e-07	90.5	4.88455e-07													2.35664	0.01502	2.35664	0.03466	2.35664	0.05665	2.35664	0.04701	2.35664	0.19008
			90.6	2.87818e-07	90.6	3.18364e-07	90.6	3.82348e-07	90.6	5.42727e-07	90.6	4.88273e-07													2.3544	0.01499	2.3544	0.03372	2.3544	0.05543	2.3544	0.04692	2.3544	0.18564
			90.7	2.88364e-07	90.7	3.19727e-07	90.7	3.83182e-07	90.7	5.42909e-07	90.7	4.87091e-07													2.35218	0.01439	2.35218	0.03366	2.35218	0.05533	2.35218	0.04582	2.35218	0.18327
			90.8	2.88091e-07	90.8	3.17818e-07	90.8	3.81364e-07	90.8	5.42e-07	90.8	4.87727e-07													2.34995	0.01436	2.34995	0.0336	2.34995	0.05412	2.34995	0.04573	2.34995	0.18092
			90.9	2.88182e-07	90.9	3.19273e-07	90.9	3.81212e-07	90.9	5.42545e-07	90.9	4.89e-07													2.34773	0.01434	2.34773	0.03268	2.34773	0.05402	2.34773	0.04465	2.34773	0.17858
			91	2.87727e-07	91	3.18818e-07	91	3.82273e-07	91	5.42636e-07	91	4.87727e-07													2.34552	0.01375	2.34552	0.03262	2.34552	0.05284	2.34552	0.04456	2.34552	0.17431
			91.1	2.88091e-07	91.1	3.18545e-07	91.1	3.83182e-07	91.1	5.41455e-07	91.1	4.88091e-07													2.34331	0.01373	2.34331	0.03256	2.34331	0.05274	2.34331	0.04349	2.34331	0.17203
			91.2	2.88273e-07	91.2	3.18455e-07	91.2	3.82727e-07	91.2	5.41636e-07	91.2	4.87455e-07													2.3411	0.01316	2.3411	0.03166	2.3411	0.05157	2.3411	0.04341	2.3411	0.16977
			91.3	2.88364e-07	91.3	3.18545e-07	91.3	3.80758e-07	91.3	5.40636e-07	91.3	4.87545e-07													2.3389	0.01313	2.3389	0.0316	2.3389	0.05042	2.3389	0.04236	2.3389	0.16753
			91.4	2.88455e-07	91.4	3.19273e-07	91.4	3.81212e-07	91.4	5.42091e-07	91.4	4.87818e-07													2.3367	0.01311	2.3367	0.03071	2.3367	0.05032	2.3367	0.04228	2.3367	0.16531
			91.5	2.88273e-07	91.5	3.18636e-07	91.5	3.81288e-07	91.5	5.42182e-07	91.5	4.88818e-07													2.33451	0.01256	2.33451	0.03066	2.33451	0.04919	2.33451	0.04125	2.33451	0.16123
			91.6	2.88182e-07	91.6	3.18273e-07	91.6	3.825e-07	91.6	5.41545e-07	91.6	4.87273e-07													2.33232	0.01253	2.33232	0.0306	2.33232	0.04909	2.33232	0.04117	2.33232	0.15906
			91.7	2.88091e-07	91.7	3.18636e-07	91.7	3.80909e-07	91.7	5.41182e-07	91.7	4.88636e-07													2.33013	0.01251	2.33013	0.02973	2.33013	0.04798	2.33013	0.04016	2.33013	0.15691
			91.8	2.88091e-07	91.8	3.19e-07	91.8	3.80455e-07	91.8	5.41273e-07	91.8	4.89455e-07													2.32795	0.01197	2.32795	0.02968	2.32795	0.04789	2.32795	0.04008	2.32795	0.15478
			91.9	2.87909e-07	91.9	3.18182e-07	91.9	3.8053e-07	91.9	5.41e-07	91.9	4.87909e-07													2.32577	0.01195	2.32577	0.02962	2.32577	0.04678	2.32577	0.03908	2.32577	0.15267
			92	2.87455e-07	92	3.18364e-07	92	3.81818e-07	92	5.40182e-07	92	4.87091e-07													2.3236	0.01193	2.3236	0.02877	2.3236	0.0467	2.3236	0.03901	2.3236	0.15058
			92.1	2.87909e-07	92.1	3.18727e-07	92.1	3.81364e-07	92.1	5.40818e-07	92.1	4.87909e-07													2.32143	0.0114	2.32143	0.02872	2.32143	0.04561	2.32143	0.03803	2.32143	0.14672
			92.2	2.88091e-07	92.2	3.18e-07	92.2	3.80682e-07	92.2	5.4e-07	92.2	4.88545e-07													2.31926	0.01138	2.31926	0.02866	2.31926	0.04553	2.31926	0.03795	2.31926	0.14467
			92.3	2.88e-07	92.3	3.18727e-07	92.3	3.81591e-07	92.3	5.41273e-07	92.3	4.88364e-07													2.3171	0.01136	2.3171	0.02783	2.3171	0.04446	2.3171	0.03699	2.3171	0.14265
			92.4	2.88182e-07	92.4	3.17091e-07	92.4	3.81439e-07	92.4	5.40182e-07	92.4	4.87727e-07													2.31494	0.01085	2.31494	0.02778	2.31494	0.04438	2.31494	0.03692	2.31494	0.14064
			92.5	2.88818e-07	92.5	3.18545e-07	92.5	3.82424e-07	92.5	5.39636e-07	92.5	4.88273e-07													2.31279	0.01083	2.31279	0.02773	2.31279	0.04333	2.31279	0.03685	2.31279	0.13865
			92.6	2.88545e-07	92.6	3.18909e-07	92.6	3.80455e-07	92.6	5.40273e-07	92.6	4.87273e-07													2.31064	0.01081	2.31064	0.02691	2.31064	0.04325	2.31064	0.0359	2.31064	0.13668
			92.7	2.88182e-07	92.7	3.18364e-07	92.7	3.80303e-07	92.7	5.39273e-07	92.7	4.87364e-07													2.3085	0.01032	2.3085	0.02686	2.3085	0.04221	2.3085	0.03583	2.3085	0.13473
			92.8	2.88636e-07	92.8	3.17e-07	92.8	3.80076e-07	92.8	5.40909e-07	92.8	4.89182e-07													2.30635	0.0103	2.30635	0.02681	2.30635	0.04213	2.30635	0.0349	2.30635	0.13279
			92.9	2.88636e-07	92.9	3.17727e-07	92.9	3.80227e-07	92.9	5.39364e-07	92.9	4.88364e-07													2.30422	0.01028	2.30422	0.02602	2.30422	0.04112	2.30422	0.03484	2.30422	0.13087
			93	2.88545e-07	93	3.18455e-07	93	3.79545e-07	93	5.40909e-07	93	4.89091e-07													2.30208	0.0098	2.30208	0.02597	2.30208	0.04104	2.30208	0.03392	2.30208	0.12897
			93.1	2.88e-07	93.1	3.18545e-07	93.1	3.79697e-07	93.1	5.40091e-07	93.1	4.87727e-07													2.29995	0.00978	2.29995	0.02592	2.29995	0.04004	2.29995	0.03385	2.29995	0.12709
			93.2	2.87727e-07	93.2	3.17e-07	93.2	3.80152e-07	93.2	5.39636e-07	93.2	4.88273e-07													2.29783	0.00976	2.29783	0.02514	2.29783	0.03996	2.29783	0.03379	2.29783	0.12522
			93.3	2.88364e-07	93.3	3.18091e-07	93.3	3.79318e-07	93.3	5.40818e-07	93.3	4.87636e-07													2.29571	0.0093	2.29571	0.02509	2.29571	0.03898	2.29571	0.03289	2.29571	0.12337
			93.4	2.88636e-07	93.4	3.17091e-07	93.4	3.80909e-07	93.4	5.39909e-07	93.4	4.88091e-07													2.29359	0.00928	2.29359	0.02505	2.29359	0.03891	2.29359	0.03283	2.29359	0.12154
			93.5	2.88364e-07	93.5	3.17818e-07	93.5	3.79773e-07	93.5	5.38909e-07	93.5	4.88273e-07													2.29147	0.00926	2.29147	0.02428	2.29147	0.03794	2.29147	0.03195	2.29147	0.11972
			93.6	2.88091e-07	93.6	3.18273e-07	93.6	3.80076e-07	93.6	5.37636e-07	93.6	4.89273e-07													2.28936	0.00881	2.28936	0.02424	2.28936	0.03787	2.28936	0.03189	2.28936	0.11793
			93.7	2.88727e-07	93.7	3.17909e-07	93.7	3.78636e-07	93.7	5.39182e-07	93.7	4.87727e-07													2.28726	0.00879	2.28726	0.02419	2.28726	0.0378	2.28726	0.03183	2.28726	0.11615
			93.8	2.88455e-07	93.8	3.17182e-07	93.8	3.80379e-07	93.8	5.39455e-07	93.8	4.88182e-07													2.28516	0.00878	2.28516	0.02415	2.28516	0.03685	2.28516	0.03096	2.28516	0.11438
			93.9	2.88091e-07	93.9	3.17182e-07	93.9	3.79394e-07	93.9	5.39273e-07	93.9	4.88273e-07													2.28306	0.00876	2.28306	0.0234	2.28306	0.03678	2.28306	0.0309	2.28306	0.11263
			94	2.88455e-07	94	3.17273e-07	94	3.79242e-07	94	5.39e-07	94	4.88545e-07													2.28096	0.00832	2.28096	0.02336	2.28096	0.03584	2.28096	0.03005	2.28096	0.1109
			94.1	2.88273e-07	94.1	3.17091e-07	94.1	3.79318e-07	94.1	5.39455e-07	94.1	4.87636e-07													2.27887	0.00831	2.27887	0.02331	2.27887	0.03578	2.27887	0.03	2.27887	0.10919
			94.2	2.88182e-07	94.2	3.18091e-07	94.2	3.78485e-07	94.2	5.37455e-07	94.2	4.89273e-07													2.27679	0.00829	2.27679	0.02258	2.27679	0.03486	2.27679	0.02994	2.27679	0.10749
			94.3	2.88273e-07	94.3	3.16818e-07	94.3	3.78788e-07	94.3	5.37636e-07	94.3	4.88545e-07													2.2747	0.00828	2.2747	0.02254	2.2747	0.03479	2.2747	0.02911	2.2747	0.10581
			94.4	2.88455e-07	94.4	3.17818e-07	94.4	3.77955e-07	94.4	5.38545e-07	94.4	4.88545e-07													2.27262	0.00786	2.27262	0.0225	2.27262	0.03473	2.27262	0.02905	2.27262	0.10414
			94.5	2.88364e-07	94.5	3.17727e-07	94.5	3.79015e-07	94.5	5.38455e-07	94.5	4.88364e-07													2.27055	0.00784	2.27055	0.02246	2.27055	0.03382	2.27055	0.029	2.27055	0.10249
			94.6	2.88727e-07	94.6	3.18273e-07	94.6	3.77348e-07	94.6	5.37636e-07	94.6	4.87364e-07													2.26848	0.00783	2.26848	0.02174	2.26848	0.03376	2.26848	0.02818	2.26848	0.10231
			94.7	2.88909e-07	94.7	3.17727e-07	94.7	3.79167e-07	94.7	5.37e-07	94.7	4.87636e-07													2.26641	0.00742	2.26641	0.0217	2.26641	0.03287	2.26641	0.02813	2.26641	0.10068
			94.8	2.88455e-07	94.8	3.18727e-07	94.8	3.79091e-07	94.8	5.37364e-07	94.8	4.87727e-07													2.26434	0.0074	2.26434	0.02166	2.26434	0.03281	2.26434	0.02732	2.26434	0.09906
			94.9	2.88364e-07	94.9	3.17e-07	94.9	3.79242e-07	94.9	5.37364e-07	94.9	4.89182e-07													2.26228	0.00739	2.26228	0.02096	2.26228	0.03275	2.26228	0.02727	2.26228	0.09747
			95	2.88273e-07	95	3.17636e-07	95	3.77727e-07	95	5.36455e-07	95	4.87818e-07													2.26023	0.00738	2.26023	0.02092	2.26023	0.03188	2.26023	0.02722	2.26023	0.09588
			95.1	2.88909e-07	95.1	3.17909e-07	95.1	3.77955e-07	95.1	5.36e-07	95.1	4.87545e-07													2.25817	0.00698	2.25817	0.02089	2.25817	0.03183	2.25817	0.02644	2.25817	0.09432
			95.2	2.88182e-07	95.2	3.17e-07	95.2	3.78258e-07	95.2	5.36e-07	95.2	4.87545e-07													2.25613	0.00697	2.25613	0.02085	2.25613	0.03097	2.25613	0.02639	2.25613	0.09277
			95.3	2.88818e-07	95.3	3.18e-07	95.3	3.77955e-07	95.3	5.37182e-07	95.3	4.88182e-07													2.25408	0.00696	2.25408	0.02017	2.25408	0.03091	2.25408	0.02634	2.25408	0.0926
			95.4	2.88364e-07	95.4	3.16818e-07	95.4	3.77879e-07	95.4	5.35e-07	95.4	4.88091e-07													2.25204	0.00694	2.25204	0.02013	2.25204	0.03086	2.25204	0.02557	2.25204	0.09107
			95.5	2.88455e-07	95.5	3.16818e-07	95.5	3.78561e-07	95.5	5.35909e-07	95.5	4.88364e-07													2.25	0.00656	2.25	0.02009	2.25	0.03002	2.25	0.02552	2.25	0.08955
			95.6	2.88455e-07	95.6	3.17727e-07	95.6	3.78939e-07	95.6	5.36e-07	95.6	4.87909e-07													2.24797	0.00655	2.24797	0.02006	2.24797	0.02996	2.24797	0.02547	2.24797	0.08805
			95.7	2.88727e-07	95.7	3.18727e-07	95.7	3.78106e-07	95.7	5.36455e-07	95.7	4.87273e-07													2.24593	0.00654	2.24593	0.01939	2.24593	0.02991	2.24593	0.02472	2.24593	0.08789
			95.8	2.88273e-07	95.8	3.17182e-07	95.8	3.7803e-07	95.8	5.36e-07	95.8	4.88091e-07													2.24391	0.00653	2.24391	0.01936	2.24391	0.02908	2.24391	0.02467	2.24391	0.08641
			95.9	2.88545e-07	95.9	3.17455e-07	95.9	3.78182e-07	95.9	5.35182e-07	95.9	4.88364e-07													2.24188	0.00616	2.24188	0.01932	2.24188	0.02903	2.24188	0.02463	2.24188	0.08494
			96	2.89091e-07	96	3.18455e-07	96	3.77727e-07	96	5.35818e-07	96	4.86909e-07													2.23986	0.00615	2.23986	0.01929	2.23986	0.02898	2.23986	0.02458	2.23986	0.08349
			96.1	2.88545e-07	96.1	3.16818e-07	96.1	3.76591e-07	96.1	5.35636e-07	96.1	4.88091e-07													2.23785	0.00613	2.23785	0.01863	2.23785	0.02817	2.23785	0.02384	2.23785	0.08334
			96.2	2.88545e-07	96.2	3.15909e-07	96.2	3.77273e-07	96.2	5.36091e-07	96.2	4.88364e-07													2.23584	0.00612	2.23584	0.0186	2.23584	0.02812	2.23584	0.0238	2.23584	0.0819
			96.3	2.88545e-07	96.3	3.16909e-07	96.3	3.76061e-07	96.3	5.35364e-07	96.3	4.88636e-07													2.23383	0.00611	2.23383	0.01857	2.23383	0.02807	2.23383	0.02376	2.23383	0.08048
			96.4	2.89091e-07	96.4	3.17e-07	96.4	3.76667e-07	96.4	5.36273e-07	96.4	4.88364e-07													2.23182	0.00576	2.23182	0.01853	2.23182	0.02728	2.23182	0.02303	2.23182	0.07908
			96.5	2.88364e-07	96.5	3.18e-07	96.5	3.76136e-07	96.5	5.35545e-07	96.5	4.87727e-07													2.22982	0.00575	2.22982	0.0179	2.22982	0.02723	2.22982	0.02299	2.22982	0.07894
			96.6	2.88364e-07	96.6	3.16545e-07	96.6	3.76136e-07	96.6	5.35909e-07	96.6	4.89e-07													2.22782	0.00574	2.22782	0.01787	2.22782	0.02718	2.22782	0.02295	2.22782	0.07755
			96.7	2.88727e-07	96.7	3.16e-07	96.7	3.76364e-07	96.7	5.35e-07	96.7	4.88818e-07													2.22583	0.00573	2.22583	0.01784	2.22583	0.0264	2.22583	0.02224	2.22583	0.07618
			96.8	2.88455e-07	96.8	3.18182e-07	96.8	3.75758e-07	96.8	5.34909e-07	96.8	4.87636e-07													2.22384	0.00539	2.22384	0.0178	2.22384	0.02635	2.22384	0.0222	2.22384	0.07604
			96.9	2.88273e-07	96.9	3.18455e-07	96.9	3.76818e-07	96.9	5.34545e-07	96.9	4.88273e-07													2.22185	0.00538	2.22185	0.01777	2.22185	0.02631	2.22185	0.02216	2.22185	0.07469
			97	2.88273e-07	97	3.17364e-07	97	3.7697e-07	97	5.34909e-07	97	4.87182e-07													2.21987	0.00537	2.21987	0.01715	2.21987	0.02555	2.21987	0.02212	2.21987	0.07335
			97.1	2.89e-07	97.1	3.17727e-07	97.1	3.7553e-07	97.1	5.34818e-07	97.1	4.86909e-07													2.21789	0.00536	2.21789	0.01712	2.21789	0.0255	2.21789	0.02143	2.21789	0.07321
			97.2	2.88e-07	97.2	3.17455e-07	97.2	3.76818e-07	97.2	5.34273e-07	97.2	4.88455e-07													2.21591	0.00535	2.21591	0.01709	2.21591	0.02545	2.21591	0.02139	2.21591	0.07189
			97.3	2.87727e-07	97.3	3.16636e-07	97.3	3.7697e-07	97.3	5.33909e-07	97.3	4.87182e-07													2.21394	0.00502	2.21394	0.01706	2.21394	0.02471	2.21394	0.02135	2.21394	0.07058
			97.4	2.88364e-07	97.4	3.17455e-07	97.4	3.77121e-07	97.4	5.34818e-07	97.4	4.87e-07													2.21197	0.00501	2.21197	0.01646	2.21197	0.02466	2.21197	0.02067	2.21197	0.07046
			97.5	2.88636e-07	97.5	3.17636e-07	97.5	3.76364e-07	97.5	5.33636e-07	97.5	4.87818e-07													2.21	0.005	2.21	0.01643	2.21	0.02462	2.21	0.02064	2.21	0.06916
			97.6	2.89091e-07	97.6	3.17636e-07	97.6	3.75227e-07	97.6	5.33182e-07	97.6	4.88727e-07													2.20804	0.00499	2.20804	0.0164	2.20804	0.02458	2.20804	0.0206	2.20804	0.06789
			97.7	2.89091e-07	97.7	3.16e-07	97.7	3.7553e-07	97.7	5.32727e-07	97.7	4.89364e-07													2.20608	0.00498	2.20608	0.01637	2.20608	0.02385	2.20608	0.02056	2.20608	0.06777
			97.8	2.88727e-07	97.8	3.17e-07	97.8	3.76818e-07	97.8	5.33364e-07	97.8	4.87636e-07													2.20412	0.00467	2.20412	0.01634	2.20412	0.0238	2.20412	0.0199	2.20412	0.0665
			97.9	2.88727e-07	97.9	3.16727e-07	97.9	3.75833e-07	97.9	5.33182e-07	97.9	4.86909e-07													2.20217	0.00466	2.20217	0.01576	2.20217	0.02376	2.20217	0.01986	2.20217	0.06526
			98	2.88818e-07	98	3.17091e-07	98	3.75152e-07	98	5.32545e-07	98	4.87182e-07													2.20022	0.00465	2.20022	0.01573	2.20022	0.02305	2.20022	0.01983	2.20022	0.06514
			98.1	2.88273e-07	98.1	3.16091e-07	98.1	3.76364e-07	98.1	5.33455e-07	98.1	4.88e-07													2.19828	0.00464	2.19828	0.0157	2.19828	0.02301	2.19828	0.01979	2.19828	0.06391
			98.2	2.88091e-07	98.2	3.16909e-07	98.2	3.75606e-07	98.2	5.32455e-07	98.2	4.86818e-07													2.19633	0.00464	2.19633	0.01567	2.19633	0.02297	2.19633	0.01915	2.19633	0.0638
			98.3	2.88273e-07	98.3	3.16727e-07	98.3	3.76818e-07	98.3	5.32818e-07	98.3	4.86091e-07													2.1944	0.00433	2.1944	0.01565	2.1944	0.02227	2.1944	0.01911	2.1944	0.06258
			98.4	2.88182e-07	98.4	3.16364e-07	98.4	3.75682e-07	98.4	5.32182e-07	98.4	4.86364e-07													2.19246	0.00433	2.19246	0.01507	2.19246	0.02223	2.19246	0.01908	2.19246	0.06138
			98.5	2.88455e-07	98.5	3.15091e-07	98.5	3.76667e-07	98.5	5.32182e-07	98.5	4.87091e-07													2.19053	0.00432	2.19053	0.01505	2.19053	0.02219	2.19053	0.01845	2.19053	0.06127
			98.6	2.87545e-07	98.6	3.15818e-07	98.6	3.75e-07	98.6	5.32455e-07	98.6	4.86909e-07													2.1886	0.00431	2.1886	0.01502	2.1886	0.02215	2.1886	0.01841	2.1886	0.06009
			98.7	2.88364e-07	98.7	3.16818e-07	98.7	3.75e-07	98.7	5.31727e-07	98.7	4.85182e-07													2.18668	0.0043	2.18668	0.01499	2.18668	0.02146	2.18668	0.01838	2.18668	0.05891
			98.8	2.87909e-07	98.8	3.17091e-07	98.8	3.75303e-07	98.8	5.31909e-07	98.8	4.86455e-07													2.18475	0.00401	2.18475	0.01444	2.18475	0.02143	2.18475	0.01835	2.18475	0.05881
			98.9	2.88455e-07	98.9	3.16e-07	98.9	3.75152e-07	98.9	5.32545e-07	98.9	4.86818e-07													2.18284	0.00401	2.18284	0.01441	2.18284	0.02139	2.18284	0.01773	2.18284	0.05765
			99	2.88e-07	99	3.16091e-07	99	3.74545e-07	99	5.31091e-07	99	4.86636e-07													2.18092	0.004	2.18092	0.01439	2.18092	0.02135	2.18092	0.0177	2.18092	0.05755
			99.1	2.88273e-07	99.1	3.18e-07	99.1	3.75682e-07	99.1	5.31364e-07	99.1	4.86273e-07													2.17901	0.00399	2.17901	0.01436	2.17901	0.02068	2.17901	0.01767	2.17901	0.05641
			99.2	2.88273e-07	99.2	3.17182e-07	99.2	3.76667e-07	99.2	5.31455e-07	99.2	4.87455e-07													2.1771	0.00372	2.1771	0.01434	2.1771	0.02065	2.1771	0.01764	2.1771	0.05631
			99.3	2.88091e-07	99.3	3.16091e-07	99.3	3.75985e-07	99.3	5.31e-07	99.3	4.86909e-07													2.1752	0.00371	2.1752	0.0138	2.1752	0.02061	2.1752	0.01703	2.1752	0.05519
			99.4	2.88455e-07	99.4	3.15818e-07	99.4	3.74545e-07	99.4	5.29818e-07	99.4	4.86364e-07													2.1733	0.0037	2.1733	0.01377	2.1733	0.01996	2.1733	0.017	2.1733	0.05408
			99.5	2.87818e-07	99.5	3.16e-07	99.5	3.74091e-07	99.5	5.29364e-07	99.5	4.85727e-07													2.1714	0.0037	2.1714	0.01375	2.1714	0.01992	2.1714	0.01697	2.1714	0.05398
			99.6	2.88e-07	99.6	3.17182e-07	99.6	3.7553e-07	99.6	5.30273e-07	99.6	4.86636e-07													2.1695	0.00369	2.1695	0.01372	2.1695	0.01989	2.1695	0.01694	2.1695	0.05288
			99.7	2.88091e-07	99.7	3.16727e-07	99.7	3.75152e-07	99.7	5.30182e-07	99.7	4.86364e-07													2.16761	0.00343	2.16761	0.0137	2.16761	0.01925	2.16761	0.01636	2.16761	0.05279
			99.8	2.88273e-07	99.8	3.16091e-07	99.8	3.7447e-07	99.8	5.30091e-07	99.8	4.85091e-07													2.16572	0.00342	2.16572	0.01318	2.16572	0.01921	2.16572	0.01633	2.16572	0.05171
			99.9	2.87909e-07	99.9	3.17091e-07	99.9	3.74167e-07	99.9	5.30091e-07	99.9	4.86545e-07													2.16384	0.00341	2.16384	0.01315	2.16384	0.01918	2.16384	0.0163	2.16384	0.05162
			100	2.88091e-07	100	3.15818e-07	100	3.74697e-07	100	5.30727e-07	100	4.84364e-07													2.16196	0.00341	2.16196	0.01313	2.16196	0.01914	2.16196	0.01572	2.16196	0.05055
			100.1	2.88273e-07	100.1	2.25727e-07	100.1	3.39242e-07	100.1	5.29455e-07	100.1	4.23e-07													2.16008	0.0034	2.16008	0.01311	2.16008	0.01852	2.16008	0.0157	2.16008	0.05047
			100.2	2.88182e-07	100.2	9.23636e-08	100.2	1.11364e-07	100.2	4.27273e-07	100.2	1.5e-07													2.1582	0.0034	2.1582	0.01259	2.1582	0.01849	2.1582	0.01567	2.1582	0.04942
			100.3	2.88636e-07	100.3	7.93818e-08	100.3	8.4697e-08	100.3	1.44e-07	100.3	1.08455e-07													2.15633	0.00314	2.15633	0.01257	2.15633	0.01845	2.15633	0.01564	2.15633	0.04933
			100.4	2.88182e-07	100.4	7.35455e-08	100.4	7.64394e-08	100.4	1.16455e-07	100.4	9.50909e-08													2.15446	0.00314	2.15446	0.01255	2.15446	0.01842	2.15446	0.01508	2.15446	0.04829
			100.5	2.87273e-07	100.5	6.95364e-08	100.5	7.17803e-08	100.5	1.05909e-07	100.5	8.83727e-08													2.1526	0.00313	2.1526	0.01253	2.1526	0.01781	2.1526	0.01505	2.1526	0.04821
			100.6	2.88e-07	100.6	6.66364e-08	100.6	6.86667e-08	100.6	9.95455e-08	100.6	8.34818e-08													2.15074	0.00313	2.15074	0.01251	2.15074	0.01778	2.15074	0.01503	2.15074	0.04719
			100.7	2.87727e-07	100.7	6.41545e-08	100.7	6.64318e-08	100.7	9.52727e-08	100.7	7.99182e-08													2.14888	0.00312	2.14888	0.01201	2.14888	0.01775	2.14888	0.015	2.14888	0.0471
			100.8	2.88182e-07	100.8	6.24455e-08	100.8	6.4197e-08	100.8	9.16364e-08	100.8	7.67727e-08													2.14702	0.00288	2.14702	0.01199	2.14702	0.01772	2.14702	0.01498	2.14702	0.0461
			100.9	2.87727e-07	100.9	6.11545e-08	100.9	6.30455e-08	100.9	8.89e-08	100.9	7.44636e-08													2.14517	0.00288	2.14517	0.01197	2.14517	0.01712	2.14517	0.01443	2.14517	0.04602
			101	2.87091e-07	101	5.98e-08	101	6.12803e-08	101	8.71182e-08	101	7.27818e-08													2.14332	0.00287	2.14332	0.01195	2.14332	0.01709	2.14332	0.01441	2.14332	0.04502
			101.1	2.19182e-07	101.1	5.85545e-08	101.1	6.00909e-08	101.1	8.46727e-08	101.1	7.10818e-08													2.14147	0.00287	2.14147	0.01193	2.14147	0.01706	2.14147	0.01438	2.14147	0.04495
			101.2	1.12636e-07	101.2	5.79455e-08	101.2	5.90985e-08	101.2	8.29727e-08	101.2	6.91818e-08													2.13963	0.00286	2.13963	0.01191	2.13963	0.01703	2.13963	0.01436	2.13963	0.04397
			101.3	8.59455e-08	101.3	5.68091e-08	101.3	5.78636e-08	101.3	8.14909e-08	101.3	6.80818e-08													2.13779	0.00286	2.13779	0.01143	2.13779	0.01645	2.13779	0.01382	2.13779	0.04389
			101.4	7.39727e-08	101.4	5.59364e-08	101.4	5.73485e-08	101.4	8.03364e-08	101.4	6.65091e-08													2.13595	0.00263	2.13595	0.01141	2.13595	0.01642	2.13595	0.0138	2.13595	0.04293
			101.5	6.67091e-08	101.5	5.50091e-08	101.5	5.67424e-08	101.5	7.91091e-08	101.5	6.54091e-08													2.13412	0.00262	2.13412	0.01139	2.13412	0.0164	2.13412	0.01378	2.13412	0.04285
			101.6	6.18818e-08	101.6	5.45636e-08	101.6	5.58636e-08	101.6	7.78545e-08	101.6	6.48727e-08													2.13229	0.00262	2.13229	0.01137	2.13229	0.01637	2.13229	0.01375	2.13229	0.04278
			101.7	5.82455e-08	101.7	5.40455e-08	101.7	5.52727e-08	101.7	7.67364e-08	101.7	6.39364e-08													2.13046	0.00261	2.13046	0.01135	2.13046	0.01634	2.13046	0.01373	2.13046	0.04183
			101.8	5.49182e-08	101.8	5.33182e-08	101.8	5.46742e-08	101.8	7.56182e-08	101.8	6.25273e-08													2.12864	0.00261	2.12864	0.01088	2.12864	0.01577	2.12864	0.01321	2.12864	0.04176
			101.9	5.26818e-08	101.9	5.28182e-08	101.9	5.39924e-08	101.9	7.50636e-08	101.9	6.19182e-08													2.12682	0.00261	2.12682	0.01086	2.12682	0.01575	2.12682	0.01319	2.12682	0.04082
			102	5.06182e-08	102	5.21545e-08	102	5.36061e-08	102	7.41e-08	102	6.12818e-08													2.125	0.00239	2.125	0.01084	2.125	0.01572	2.125	0.01317	2.125	0.04075
			102.1	4.90727e-08	102.1	5.16545e-08	102.1	5.2947e-08	102.1	7.32909e-08	102.1	6.08091e-08													2.12319	0.00238	2.12319	0.01082	2.12319	0.01569	2.12319	0.01315	2.12319	0.03983
			102.2	4.75818e-08	102.2	5.11545e-08	102.2	5.24848e-08	102.2	7.26273e-08	102.2	6.00273e-08													2.12137	0.00238	2.12137	0.01081	2.12137	0.01514	2.12137	0.01264	2.12137	0.03976
			102.3	4.59455e-08	102.3	5.08364e-08	102.3	5.21061e-08	102.3	7.23909e-08	102.3	5.92091e-08													2.11957	0.00238	2.11957	0.01035	2.11957	0.01511	2.11957	0.01262	2.11957	0.03886
			102.4	4.48545e-08	102.4	5.05636e-08	102.4	5.19167e-08	102.4	7.13091e-08	102.4	5.86818e-08													2.11776	0.00237	2.11776	0.01033	2.11776	0.01509	2.11776	0.0126	2.11776	0.03879
			102.5	4.38455e-08	102.5	4.97909e-08	102.5	5.11439e-08	102.5	7.07636e-08	102.5	5.83e-08													2.11596	0.00237	2.11596	0.01032	2.11596	0.01506	2.11596	0.01258	2.11596	0.03872
			102.6	4.28727e-08	102.6	4.97182e-08	102.6	5.11212e-08	102.6	7.02273e-08	102.6	5.75455e-08													2.11416	0.00216	2.11416	0.0103	2.11416	0.01452	2.11416	0.01256	2.11416	0.03783
			102.7	4.21909e-08	102.7	4.92727e-08	102.7	5.03333e-08	102.7	6.97727e-08	102.7	5.71455e-08													2.11236	0.00216	2.11236	0.01028	2.11236	0.0145	2.11236	0.01207	2.11236	0.03777
			102.8	4.12636e-08	102.8	4.89909e-08	102.8	5.03182e-08	102.8	6.92091e-08	102.8	5.66182e-08													2.11057	0.00216	2.11057	0.01026	2.11057	0.01447	2.11057	0.01204	2.11057	0.0377
			102.9	4.06455e-08	102.9	4.87e-08	102.9	5.01212e-08	102.9	6.86182e-08	102.9	5.60818e-08													2.10878	0.00215	2.10878	0.00982	2.10878	0.01445	2.10878	0.01202	2.10878	0.03683
			103	3.98636e-08	103	4.82727e-08	103	4.97121e-08	103	6.81182e-08	103	5.58636e-08													2.10699	0.00215	2.10699	0.00981	2.10699	0.01442	2.10699	0.012	2.10699	0.03676
			103.1	3.89818e-08	103.1	4.78818e-08	103.1	4.93485e-08	103.1	6.77273e-08	103.1	5.54455e-08													2.10521	0.00215	2.10521	0.00979	2.10521	0.0139	2.10521	0.01198	2.10521	0.0359
			103.2	3.84364e-08	103.2	4.79e-08	103.2	4.89924e-08	103.2	6.72545e-08	103.2	5.50636e-08													2.10343	0.00195	2.10343	0.00977	2.10343	0.01387	2.10343	0.01151	2.10343	0.03584
			103.3	3.77909e-08	103.3	4.73455e-08	103.3	4.87955e-08	103.3	6.68182e-08	103.3	5.44727e-08													2.10165	0.00195	2.10165	0.00976	2.10165	0.01385	2.10165	0.01149	2.10165	0.03499
			103.4	3.74818e-08	103.4	4.69273e-08	103.4	4.82424e-08	103.4	6.63455e-08	103.4	5.42636e-08													2.09987	0.00194	2.09987	0.00974	2.09987	0.01383	2.09987	0.01147	2.09987	0.03493
			103.5	3.68545e-08	103.5	4.67455e-08	103.5	4.81136e-08	103.5	6.62364e-08	103.5	5.36636e-08													2.0981	0.00194	2.0981	0.00931	2.0981	0.01332	2.0981	0.01145	2.0981	0.03487
			103.6	3.61909e-08	103.6	4.66273e-08	103.6	4.80303e-08	103.6	6.54273e-08	103.6	5.36636e-08													2.09633	0.00194	2.09633	0.0093	2.09633	0.01329	2.09633	0.01143	2.09633	0.03403
			103.7	3.57636e-08	103.7	4.65182e-08	103.7	4.78636e-08	103.7	6.53818e-08	103.7	5.32455e-08													2.09457	0.00193	2.09457	0.00928	2.09457	0.01327	2.09457	0.01097	2.09457	0.03397
			103.8	3.54818e-08	103.8	4.60727e-08	103.8	4.76818e-08	103.8	6.49182e-08	103.8	5.28455e-08													2.0928	0.00193	2.0928	0.00927	2.0928	0.01325	2.0928	0.01095	2.0928	0.03392
			103.9	3.50091e-08	103.9	4.60636e-08	103.9	4.73712e-08	103.9	6.48273e-08	103.9	5.26273e-08													2.09104	0.00175	2.09104	0.00925	2.09104	0.01323	2.09104	0.01093	2.09104	0.0331
			104	3.44e-08	104	4.55909e-08	104	4.71288e-08	104	6.43091e-08	104	5.22909e-08													2.08929	0.00175	2.08929	0.00884	2.08929	0.01273	2.08929	0.01091	2.08929	0.03304
			104.1	3.42818e-08	104.1	4.55909e-08	104.1	4.68636e-08	104.1	6.39636e-08	104.1	5.18455e-08													2.08753	0.00174	2.08753	0.00882	2.08753	0.01271	2.08753	0.01046	2.08753	0.03223
			104.2	3.38364e-08	104.2	4.50364e-08	104.2	4.66515e-08	104.2	6.36545e-08	104.2	5.16545e-08													2.08578	0.00174	2.08578	0.00881	2.08578	0.01269	2.08578	0.01045	2.08578	0.03218
			104.3	3.34e-08	104.3	4.48909e-08	104.3	4.63864e-08	104.3	6.34e-08	104.3	5.13e-08													2.08403	0.00174	2.08403	0.00879	2.08403	0.01266	2.08403	0.01043	2.08403	0.03212
			104.4	3.31273e-08	104.4	4.47545e-08	104.4	4.63864e-08	104.4	6.31364e-08	104.4	5.10636e-08													2.08229	0.00173	2.08229	0.00878	2.08229	0.01264	2.08229	0.01041	2.08229	0.03133
			104.5	3.31455e-08	104.5	4.47273e-08	104.5	4.60303e-08	104.5	6.28e-08	104.5	5.07727e-08													2.08054	0.00173	2.08054	0.00877	2.08054	0.01216	2.08054	0.01039	2.08054	0.03127
			104.6	3.24182e-08	104.6	4.44727e-08	104.6	4.5947e-08	104.6	6.23727e-08	104.6	5.07818e-08													2.0788	0.00156	2.0788	0.00837	2.0788	0.01214	2.0788	0.01038	2.0788	0.03122
			104.7	3.21909e-08	104.7	4.41818e-08	104.7	4.56591e-08	104.7	6.24e-08	104.7	5.03182e-08													2.07707	0.00156	2.07707	0.00835	2.07707	0.01212	2.07707	0.00994	2.07707	0.03044
			104.8	3.23e-08	104.8	4.40545e-08	104.8	4.57121e-08	104.8	6.20182e-08	104.8	5.01182e-08													2.07533	0.00155	2.07533	0.00834	2.07533	0.0121	2.07533	0.00992	2.07533	0.03039
			104.9	3.16455e-08	104.9	4.37727e-08	104.9	4.5303e-08	104.9	6.20091e-08	104.9	4.96364e-08													2.0736	0.00155	2.0736	0.00832	2.0736	0.01208	2.0736	0.00991	2.0736	0.03034
			105	3.17091e-08	105	4.39455e-08	105	4.52045e-08	105	6.15545e-08	105	4.96636e-08													2.07188	0.00155	2.07188	0.00831	2.07188	0.01161	2.07188	0.00989	2.07188	0.02957
			105.1	3.09909e-08	105.1	4.34636e-08	105.1	4.51515e-08	105.1	6.08727e-08	105.1	4.94091e-08													2.07015	0.00155	2.07015	0.0083	2.07015	0.01159	2.07015	0.00987	2.07015	0.02952
			105.2	3.10364e-08	105.2	4.34182e-08	105.2	4.47955e-08	105.2	6.1e-08	105.2	4.89909e-08													2.06843	0.00154	2.06843	0.00828	2.06843	0.01157	2.06843	0.00945	2.06843	0.02947
			105.3	3.08182e-08	105.3	4.32909e-08	105.3	4.47955e-08	105.3	6.09636e-08	105.3	4.88727e-08													2.06671	0.00154	2.06671	0.0079	2.06671	0.01155	2.06671	0.00944	2.06671	0.02872
			105.4	3.03455e-08	105.4	4.32455e-08	105.4	4.44697e-08	105.4	6.06e-08	105.4	4.89909e-08													2.06499	0.00138	2.06499	0.00788	2.06499	0.01153	2.06499	0.00942	2.06499	0.02867
			105.5	3.03545e-08	105.5	4.27909e-08	105.5	4.44091e-08	105.5	6.00545e-08	105.5	4.87273e-08													2.06328	0.00138	2.06328	0.00787	2.06328	0.01151	2.06328	0.0094	2.06328	0.02862
			105.6	2.96909e-08	105.6	4.3e-08	105.6	4.42348e-08	105.6	5.99818e-08	105.6	4.82e-08													2.06157	0.00138	2.06157	0.00786	2.06157	0.01105	2.06157	0.00939	2.06157	0.02788
			105.7	2.98182e-08	105.7	4.25455e-08	105.7	4.40682e-08	105.7	5.98455e-08	105.7	4.81545e-08													2.05986	0.00137	2.05986	0.00785	2.05986	0.01104	2.05986	0.00937	2.05986	0.02784
			105.8	2.94091e-08	105.8	4.25727e-08	105.8	4.38636e-08	105.8	5.95455e-08	105.8	4.79182e-08													2.05815	0.00137	2.05815	0.00783	2.05815	0.01102	2.05815	0.00896	2.05815	0.02779
			105.9	2.93364e-08	105.9	4.22e-08	105.9	4.38333e-08	105.9	5.95273e-08	105.9	4.81818e-08													2.05645	0.00137	2.05645	0.00746	2.05645	0.011	2.05645	0.00895	2.05645	0.02707
			106	2.90636e-08	106	4.22455e-08	106	4.37045e-08	106	5.9e-08	106	4.77455e-08													2.05475	0.00137	2.05475	0.00745	2.05475	0.01098	2.05475	0.00893	2.05475	0.02702
			106.1	2.87364e-08	106.1	4.20818e-08	106.1	4.35985e-08	106.1	5.90545e-08	106.1	4.73091e-08													2.05306	0.00137	2.05306	0.00744	2.05306	0.01096	2.05306	0.00892	2.05306	0.02698
			106.2	2.84909e-08	106.2	4.20091e-08	106.2	4.34394e-08	106.2	5.87818e-08	106.2	4.74636e-08													2.05136	0.00122	2.05136	0.00742	2.05136	0.01052	2.05136	0.0089	2.05136	0.02693
			106.3	2.85727e-08	106.3	4.15909e-08	106.3	4.31667e-08	106.3	5.84636e-08	106.3	4.71727e-08													2.04967	0.00121	2.04967	0.00741	2.04967	0.0105	2.04967	0.00851	2.04967	0.02622
			106.4	2.83727e-08	106.4	4.15636e-08	106.4	4.32197e-08	106.4	5.84273e-08	106.4	4.68909e-08													2.04798	0.00121	2.04798	0.0074	2.04798	0.01049	2.04798	0.00849	2.04798	0.02618
			106.5	2.80636e-08	106.5	4.12182e-08	106.5	4.2803e-08	106.5	5.81636e-08	106.5	4.67091e-08													2.0463	0.00121	2.0463	0.00739	2.0463	0.01047	2.0463	0.00848	2.0463	0.02613
			106.6	2.78182e-08	106.6	4.16455e-08	106.6	4.28939e-08	106.6	5.80455e-08	106.6	4.65182e-08													2.04461	0.00121	2.04461	0.00737	2.04461	0.01045	2.04461	0.00847	2.04461	0.02543
			106.7	2.79909e-08	106.7	4.13091e-08	106.7	4.29015e-08	106.7	5.78909e-08	106.7	4.63182e-08													2.04293	0.00121	2.04293	0.00702	2.04293	0.01043	2.04293	0.00845	2.04293	0.02539
			106.8	2.75909e-08	106.8	4.10364e-08	106.8	4.2803e-08	106.8	5.77818e-08	106.8	4.62364e-08													2.04126	0.0012	2.04126	0.007	2.04126	0.01	2.04126	0.00844	2.04126	0.02535
			106.9	2.72364e-08	106.9	4.11364e-08	106.9	4.25379e-08	106.9	5.75818e-08	106.9	4.61636e-08													2.03958	0.0012	2.03958	0.00699	2.03958	0.00999	2.03958	0.00842	2.03958	0.02531
			107	2.71636e-08	107	4.06818e-08	107	4.24015e-08	107	5.71455e-08	107	4.59e-08													2.03791	0.00106	2.03791	0.00698	2.03791	0.00997	2.03791	0.00804	2.03791	0.02462
			107.1	2.70273e-08	107.1	4.08818e-08	107.1	4.27045e-08	107.1	5.70545e-08	107.1	4.58818e-08													2.03624	0.00106	2.03624	0.00697	2.03624	0.00996	2.03624	0.00803	2.03624	0.02458
			107.2	2.69273e-08	107.2	4.06273e-08	107.2	4.25606e-08	107.2	5.67818e-08	107.2	4.55273e-08													2.03457	0.00106	2.03457	0.00696	2.03457	0.00994	2.03457	0.00801	2.03457	0.02454
			107.3	2.66818e-08	107.3	4.07818e-08	107.3	4.19924e-08	107.3	5.68909e-08	107.3	4.54636e-08													2.03291	0.00106	2.03291	0.00695	2.03291	0.00992	2.03291	0.008	2.03291	0.02387
			107.4	2.67727e-08	107.4	4.04818e-08	107.4	4.19545e-08	107.4	5.66455e-08	107.4	4.52455e-08													2.03125	0.00106	2.03125	0.0066	2.03125	0.00951	2.03125	0.00799	2.03125	0.02383
			107.5	2.64273e-08	107.5	4.04273e-08	107.5	4.20909e-08	107.5	5.62909e-08	107.5	4.51091e-08													2.02959	0.00105	2.02959	0.00659	2.02959	0.00949	2.02959	0.00797	2.02959	0.02379
			107.6	2.62545e-08	107.6	4.02364e-08	107.6	4.19242e-08	107.6	5.60091e-08	107.6	4.50909e-08													2.02794	0.00105	2.02794	0.00658	2.02794	0.00948	2.02794	0.0076	2.02794	0.02375
			107.7	2.61364e-08	107.7	4.01455e-08	107.7	4.18182e-08	107.7	5.62e-08	107.7	4.49727e-08													2.02628	0.00105	2.02628	0.00657	2.02628	0.00946	2.02628	0.00759	2.02628	0.0231
			107.8	2.61455e-08	107.8	4.00091e-08	107.8	4.15985e-08	107.8	5.61727e-08	107.8	4.48e-08													2.02463	0.00105	2.02463	0.00656	2.02463	0.00944	2.02463	0.00758	2.02463	0.02306
			107.9	2.58909e-08	107.9	4.00091e-08	107.9	4.13561e-08	107.9	5.57636e-08	107.9	4.44818e-08													2.02299	0.00105	2.02299	0.00655	2.02299	0.00943	2.02299	0.00757	2.02299	0.02302
			108	2.56818e-08	108	3.98091e-08	108	4.14091e-08	108	5.55727e-08	108	4.44727e-08													2.02134	0.00091931	2.02134	0.00654	2.02134	0.00903	2.02134	0.00755	2.02134	0.02237
			108.1	2.54e-08	108.1	3.95545e-08	108.1	4.13258e-08	108.1	5.54273e-08	108.1	4.43273e-08													2.0197	0.000917817	2.0197	0.0062	2.0197	0.00901	2.0197	0.00754	2.0197	0.02234
			108.2	2.55182e-08	108.2	3.95545e-08	108.2	4.1053e-08	108.2	5.53909e-08	108.2	4.41e-08													2.01806	0.000916327	2.01806	0.00619	2.01806	0.009	2.01806	0.00718	2.01806	0.0223
			108.3	2.52273e-08	108.3	3.96727e-08	108.3	4.11742e-08	108.3	5.51182e-08	108.3	4.38364e-08													2.01642	0.000914842	2.01642	0.00618	2.01642	0.00898	2.01642	0.00717	2.01642	0.02227
			108.4	2.51909e-08	108.4	3.95091e-08	108.4	4.08712e-08	108.4	5.52e-08	108.4	4.41727e-08													2.01479	0.00091336	2.01479	0.00617	2.01479	0.00897	2.01479	0.00716	2.01479	0.02163
			108.5	2.50091e-08	108.5	3.90545e-08	108.5	4.11212e-08	108.5	5.48182e-08	108.5	4.38636e-08													2.01316	0.000911881	2.01316	0.00616	2.01316	0.00895	2.01316	0.00715	2.01316	0.0216
			108.6	2.49e-08	108.6	3.91273e-08	108.6	4.10227e-08	108.6	5.49727e-08	108.6	4.38091e-08													2.01153	0.000910406	2.01153	0.00615	2.01153	0.00856	2.01153	0.00714	2.01153	0.02156
			108.7	2.49e-08	108.7	3.90545e-08	108.7	4.06894e-08	108.7	5.46091e-08	108.7	4.35e-08													2.0099	0.000908935	2.0099	0.00614	2.0099	0.00855	2.0099	0.00713	2.0099	0.02153
			108.8	2.48182e-08	108.8	3.90364e-08	108.8	4.04924e-08	108.8	5.47636e-08	108.8	4.33091e-08													2.00828	0.000907467	2.00828	0.00613	2.00828	0.00853	2.00828	0.00711	2.00828	0.02091
			108.9	2.49182e-08	108.9	3.88182e-08	108.9	4.07045e-08	108.9	5.42182e-08	108.9	4.31909e-08													2.00666	0.000906003	2.00666	0.00581	2.00666	0.00852	2.00666	0.00677	2.00666	0.02087
			109	2.45182e-08	109	3.86909e-08	109	4.02576e-08	109	5.41909e-08	109	4.34273e-08													2.00504	0.000787957	2.00504	0.00581	2.00504	0.00851	2.00504	0.00676	2.00504	0.02084
			109.1	2.43909e-08	109.1	3.88545e-08	109.1	4.03939e-08	109.1	5.42636e-08	109.1	4.28727e-08													2.00342	0.000786687	2.00342	0.0058	2.00342	0.00849	2.00342	0.00675	2.00342	0.02081
			109.2	2.39727e-08	109.2	3.88e-08	109.2	4.03106e-08	109.2	5.37e-08	109.2	4.31636e-08													2.00181	0.000785421	2.00181	0.00579	2.00181	0.00848	2.00181	0.00674	2.00181	0.0202
			109.3	2.41091e-08	109.3	3.86818e-08	109.3	4.02197e-08	109.3	5.39909e-08	109.3	4.24545e-08													2.0002	0.000784158	2.0002	0.00578	2.0002	0.0081	2.0002	0.00673	2.0002	0.02017
			109.4	2.42818e-08	109.4	3.83455e-08	109.4	3.99545e-08	109.4	5.37364e-08	109.4	4.28182e-08													1.99859	0.000782897	1.99859	0.00577	1.99859	0.00809	1.99859	0.00671	1.99859	0.02014
			109.5	2.38636e-08	109.5	3.85818e-08	109.5	4.04167e-08	109.5	5.35455e-08	109.5	4.25273e-08													1.99699	0.00078164	1.99699	0.00576	1.99699	0.00808	1.99699	0.00638	1.99699	0.0201
			109.6	2.40091e-08	109.6	3.85909e-08	109.6	3.98636e-08	109.6	5.34364e-08	109.6	4.25273e-08													1.99539	0.000780386	1.99539	0.00575	1.99539	0.00806	1.99539	0.00637	1.99539	0.01951
			109.7	2.36e-08	109.7	3.81909e-08	109.7	3.99015e-08	109.7	5.33273e-08	109.7	4.21818e-08													1.99379	0.000779135	1.99379	0.00544	1.99379	0.00805	1.99379	0.00636	1.99379	0.01948
			109.8	2.36273e-08	109.8	3.77273e-08	109.8	3.9697e-08	109.8	5.31364e-08	109.8	4.22636e-08													1.99219	0.000777887	1.99219	0.00543	1.99219	0.00804	1.99219	0.00635	1.99219	0.01945
			109.9	2.35909e-08	109.9	3.82091e-08	109.9	3.98409e-08	109.9	5.30909e-08	109.9	4.23e-08													1.99059	0.000776642	1.99059	0.00542	1.99059	0.00802	1.99059	0.00634	1.99059	0.01942
			110	2.35273e-08	110	3.80364e-08	110	3.96894e-08	110	5.30364e-08	110	4.19091e-08													1.989	0.000668584	1.989	0.00542	1.989	0.00801	1.989	0.00633	1.989	0.01938
			110.1	2.36909e-08	110.1	3.78818e-08	110.1	3.95455e-08	110.1	5.25818e-08	110.1	4.18091e-08													1.98741	0.000667516	1.98741	0.00541	1.98741	0.00765	1.98741	0.00632	1.98741	0.0188
			110.2	2.31818e-08	110.2	3.77909e-08	110.2	3.94924e-08	110.2	5.27545e-08	110.2	4.18727e-08													1.98582	0.00066645	1.98582	0.0054	1.98582	0.00763	1.98582	0.00631	1.98582	0.01877
			110.3	2.32909e-08	110.3	3.78364e-08	110.3	3.95985e-08	110.3	5.23182e-08	110.3	4.16455e-08													1.98424	0.000665387	1.98424	0.00539	1.98424	0.00762	1.98424	0.00599	1.98424	0.01875
			110.4	2.29636e-08	110.4	3.74364e-08	110.4	3.95455e-08	110.4	5.26364e-08	110.4	4.14455e-08													1.98266	0.000664326	1.98266	0.00538	1.98266	0.00761	1.98266	0.00598	1.98266	0.01872
			110.5	2.31e-08	110.5	3.75273e-08	110.5	3.88712e-08	110.5	5.24636e-08	110.5	4.15545e-08													1.98108	0.000663268	1.98108	0.00509	1.98108	0.0076	1.98108	0.00597	1.98108	0.01869
			110.6	2.26091e-08	110.6	3.76273e-08	110.6	3.90682e-08	110.6	5.20909e-08	110.6	4.11273e-08													1.9795	0.000662212	1.9795	0.00508	1.9795	0.00759	1.9795	0.00596	1.9795	0.01812
			110.7	2.27091e-08	110.7	3.73727e-08	110.7	3.90379e-08	110.7	5.21636e-08	110.7	4.13909e-08													1.97792	0.000661159	1.97792	0.00507	1.97792	0.00757	1.97792	0.00595	1.97792	0.01809
			110.8	2.26909e-08	110.8	3.74818e-08	110.8	3.9053e-08	110.8	5.21182e-08	110.8	4.10273e-08													1.97635	0.000660108	1.97635	0.00506	1.97635	0.00722	1.97635	0.00594	1.97635	0.01806
			110.9	2.26273e-08	110.9	3.74e-08	110.9	3.89848e-08	110.9	5.18545e-08	110.9	4.10364e-08													1.97478	0.00065906	1.97478	0.00505	1.97478	0.00721	1.97478	0.00593	1.97478	0.01803
			111	2.24909e-08	111	3.72545e-08	111	3.89167e-08	111	5.17909e-08	111	4.11818e-08													1.97321	0.000658014	1.97321	0.00505	1.97321	0.0072	1.97321	0.00562	1.97321	0.018
			111.1	2.25e-08	111.1	3.67909e-08	111.1	3.875e-08	111.1	5.18909e-08	111.1	4.10455e-08													1.97165	0.000559786	1.97165	0.00504	1.97165	0.00719	1.97165	0.00561	1.97165	0.01745
			111.2	2.21818e-08	111.2	3.71636e-08	111.2	3.87424e-08	111.2	5.14909e-08	111.2	4.09091e-08													1.97009	0.000558899	1.97009	0.00503	1.97009	0.00718	1.97009	0.0056	1.97009	0.01742
			111.3	2.22182e-08	111.3	3.68818e-08	111.3	3.88788e-08	111.3	5.16e-08	111.3	4.06818e-08													1.96853	0.000558014	1.96853	0.00502	1.96853	0.00717	1.96853	0.0056	1.96853	0.0174
			111.4	2.18727e-08	111.4	3.70818e-08	111.4	3.83636e-08	111.4	5.14182e-08	111.4	4.06818e-08													1.96697	0.000557132	1.96697	0.00474	1.96697	0.00715	1.96697	0.00559	1.96697	0.01737
			111.5	2.20182e-08	111.5	3.69727e-08	111.5	3.87045e-08	111.5	5.14909e-08	111.5	4.05364e-08													1.96542	0.000556251	1.96542	0.00473	1.96542	0.00714	1.96542	0.00558	1.96542	0.01734
			111.6	2.19545e-08	111.6	3.70818e-08	111.6	3.83182e-08	111.6	5.11636e-08	111.6	4.04364e-08													1.96386	0.000555373	1.96386	0.00472	1.96386	0.0068	1.96386	0.00557	1.96386	0.0168
			111.7	2.20545e-08	111.7	3.66091e-08	111.7	3.82955e-08	111.7	5.11455e-08	111.7	4.03818e-08													1.96231	0.000554497	1.96231	0.00472	1.96231	0.00679	1.96231	0.00556	1.96231	0.01677
			111.8	2.20091e-08	111.8	3.68545e-08	111.8	3.84242e-08	111.8	5.14273e-08	111.8	4.03545e-08													1.96076	0.000553622	1.96076	0.00471	1.96076	0.00678	1.96076	0.00526	1.96076	0.01675
			111.9	2.17e-08	111.9	3.65545e-08	111.9	3.83788e-08	111.9	5.07818e-08	111.9	4.04364e-08													1.95922	0.00055275	1.95922	0.0047	1.95922	0.00677	1.95922	0.00525	1.95922	0.01672
			112	2.14455e-08	112	3.64636e-08	112	3.82652e-08	112	5.09091e-08	112	3.99182e-08													1.95768	0.00055188	1.95768	0.00469	1.95768	0.00676	1.95768	0.00525	1.95768	0.01669
			112.1	2.16909e-08	112.1	3.61909e-08	112.1	3.80606e-08	112.1	5.08364e-08	112.1	4.00909e-08													1.95614	0.000551012	1.95614	0.00469	1.95614	0.00675	1.95614	0.00524	1.95614	0.01617
			112.2	2.13909e-08	112.2	3.66909e-08	112.2	3.7947e-08	112.2	5.06818e-08	112.2	3.99909e-08													1.9546	0.000462275	1.9546	0.00468	1.9546	0.00674	1.9546	0.00523	1.9546	0.01614
			112.3	2.16818e-08	112.3	3.60727e-08	112.3	3.79697e-08	112.3	5.04727e-08	112.3	3.98364e-08													1.95306	0.000461549	1.95306	0.00441	1.95306	0.00673	1.95306	0.00522	1.95306	0.01612
			112.4	2.11727e-08	112.4	3.65909e-08	112.4	3.79848e-08	112.4	5.05545e-08	112.4	3.96545e-08													1.95153	0.000460825	1.95153	0.0044	1.95153	0.0064	1.95153	0.00521	1.95153	0.01609
			112.5	2.14545e-08	112.5	3.62273e-08	112.5	3.77121e-08	112.5	5.05091e-08	112.5	3.96818e-08													1.95	0.000460103	1.95	0.0044	1.95	0.00639	1.95	0.00521	1.95	0.01607
			112.6	2.10091e-08	112.6	3.63364e-08	112.6	3.7697e-08	112.6	5.02182e-08	112.6	3.96364e-08													1.94847	0.000459382	1.94847	0.00439	1.94847	0.00638	1.94847	0.00492	1.94847	0.01555
			112.7	2.10909e-08	112.7	3.59e-08	112.7	3.75985e-08	112.7	4.98909e-08	112.7	3.94636e-08													1.94695	0.000458662	1.94695	0.00438	1.94695	0.00637	1.94695	0.00491	1.94695	0.01553
			112.8	2.09727e-08	112.8	3.61182e-08	112.8	3.79697e-08	112.8	5.01636e-08	112.8	3.94545e-08													1.94542	0.000457945	1.94542	0.00438	1.94542	0.00636	1.94542	0.0049	1.94542	0.0155
			112.9	2.07818e-08	112.9	3.57455e-08	112.9	3.76288e-08	112.9	5.00273e-08	112.9	3.93e-08													1.9439	0.000457229	1.9439	0.00437	1.9439	0.00635	1.9439	0.0049	1.9439	0.01548
			113	2.06364e-08	113	3.56545e-08	113	3.7303e-08	113	4.99182e-08	113	3.92909e-08													1.94238	0.000456515	1.94238	0.00436	1.94238	0.00634	1.94238	0.00489	1.94238	0.01545
			113.1	2.07818e-08	113.1	3.59636e-08	113.1	3.7447e-08	113.1	4.99364e-08	113.1	3.91455e-08													1.94087	0.000455803	1.94087	0.00435	1.94087	0.00633	1.94087	0.00488	1.94087	0.01543
			113.2	2.08364e-08	113.2	3.56455e-08	113.2	3.7447e-08	113.2	4.97e-08	113.2	3.92e-08													1.93935	0.000455092	1.93935	0.0041	1.93935	0.00602	1.93935	0.00487	1.93935	0.01493
			113.3	2.08273e-08	113.3	3.56e-08	113.3	3.73106e-08	113.3	4.97091e-08	113.3	3.91273e-08													1.93784	0.000454383	1.93784	0.00409	1.93784	0.00601	1.93784	0.00487	1.93784	0.0149
			113.4	2.06455e-08	113.4	3.55818e-08	113.4	3.73788e-08	113.4	4.96091e-08	113.4	3.91636e-08													1.93633	0.000453675	1.93633	0.00408	1.93633	0.006	1.93633	0.00459	1.93633	0.01488
			113.5	2.04091e-08	113.5	3.55364e-08	113.5	3.72576e-08	113.5	4.94909e-08	113.5	3.89455e-08													1.93482	0.000374355	1.93482	0.00408	1.93482	0.00599	1.93482	0.00459	1.93482	0.01486
			113.6	2.08909e-08	113.6	3.54545e-08	113.6	3.70152e-08	113.6	4.93727e-08	113.6	3.89818e-08													1.93332	0.000373773	1.93332	0.00407	1.93332	0.00598	1.93332	0.00458	1.93332	0.01484
			113.7	2.03455e-08	113.7	3.55364e-08	113.7	3.7197e-08	113.7	4.90818e-08	113.7	3.88273e-08													1.93182	0.000373192	1.93182	0.00406	1.93182	0.00597	1.93182	0.00457	1.93182	0.01435
			113.8	2.06455e-08	113.8	3.53636e-08	113.8	3.72727e-08	113.8	4.92364e-08	113.8	3.85455e-08													1.93032	0.000372613	1.93032	0.00406	1.93032	0.00596	1.93032	0.00456	1.93032	0.01432
			113.9	2.05455e-08	113.9	3.54909e-08	113.9	3.69242e-08	113.9	4.94e-08	113.9	3.87909e-08													1.92882	0.000372035	1.92882	0.00405	1.92882	0.00595	1.92882	0.00456	1.92882	0.0143
			114	2.02545e-08	114	3.52e-08	114	3.68788e-08	114	4.90727e-08	114	3.85636e-08													1.92733	0.000371458	1.92733	0.00405	1.92733	0.00594	1.92733	0.00455	1.92733	0.01428
			114.1	2.02636e-08	114.1	3.51818e-08	114.1	3.71212e-08	114.1	4.87091e-08	114.1	3.85364e-08													1.92583	0.000370883	1.92583	0.00404	1.92583	0.00564	1.92583	0.00454	1.92583	0.01426
			114.2	2.01636e-08	114.2	3.49e-08	114.2	3.66061e-08	114.2	4.89e-08	114.2	3.84455e-08													1.92434	0.000370309	1.92434	0.00379	1.92434	0.00563	1.92434	0.00454	1.92434	0.01423
			114.3	1.98909e-08	114.3	3.50818e-08	114.3	3.67045e-08	114.3	4.88364e-08	114.3	3.85545e-08													1.92285	0.000369737	1.92285	0.00379	1.92285	0.00562	1.92285	0.00427	1.92285	0.01376
			114.4	2.00545e-08	114.4	3.50636e-08	114.4	3.67803e-08	114.4	4.86909e-08	114.4	3.81818e-08													1.92137	0.000369165	1.92137	0.00378	1.92137	0.00562	1.92137	0.00427	1.92137	0.01374
			114.5	2.01455e-08	114.5	3.47545e-08	114.5	3.65303e-08	114.5	4.86091e-08	114.5	3.82909e-08													1.91988	0.000368596	1.91988	0.00377	1.91988	0.00561	1.91988	0.00426	1.91988	0.01372
			114.6	1.96273e-08	114.6	3.50545e-08	114.6	3.65076e-08	114.6	4.82818e-08	114.6	3.82091e-08													1.9184	0.000368027	1.9184	0.00377	1.9184	0.0056	1.9184	0.00425	1.9184	0.01369
			114.7	1.99545e-08	114.7	3.48e-08	114.7	3.65758e-08	114.7	4.85636e-08	114.7	3.80545e-08													1.91692	0.000297642	1.91692	0.00376	1.91692	0.00559	1.91692	0.00425	1.91692	0.01367
			114.8	1.98273e-08	114.8	3.49545e-08	114.8	3.64394e-08	114.8	4.83364e-08	114.8	3.83455e-08													1.91545	0.000297184	1.91545	0.00376	1.91545	0.00558	1.91545	0.00424	1.91545	0.01365
			114.9	1.98636e-08	114.9	3.48818e-08	114.9	3.66136e-08	114.9	4.85636e-08	114.9	3.84e-08													1.91397	0.000296726	1.91397	0.00375	1.91397	0.00529	1.91397	0.00423	1.91397	0.01319
			115	1.95818e-08	115	3.45091e-08	115	3.64091e-08	115	4.79909e-08	115	3.77636e-08													1.9125	0.00029627	1.9125	0.00375	1.9125	0.00528	1.9125	0.00423	1.9125	0.01317
			115.1	1.96455e-08	115.1	3.44e-08	115.1	3.61894e-08	115.1	4.82273e-08	115.1	3.80182e-08													1.91103	0.000295815	1.91103	0.00374	1.91103	0.00527	1.91103	0.00398	1.91103	0.01315
			115.2	1.93909e-08	115.2	3.44909e-08	115.2	3.63712e-08	115.2	4.80727e-08	115.2	3.76273e-08													1.90956	0.000295361	1.90956	0.0035	1.90956	0.00527	1.90956	0.00397	1.90956	0.01313
			115.3	1.98818e-08	115.3	3.45636e-08	115.3	3.64015e-08	115.3	4.80364e-08	115.3	3.77636e-08													1.9081	0.000294907	1.9081	0.0035	1.9081	0.00526	1.9081	0.00396	1.9081	0.01311
			115.4	1.93909e-08	115.4	3.43727e-08	115.4	3.60379e-08	115.4	4.82091e-08	115.4	3.78273e-08													1.90663	0.000294455	1.90663	0.00349	1.90663	0.00525	1.90663	0.00396	1.90663	0.01309
			115.5	1.93364e-08	115.5	3.44455e-08	115.5	3.60606e-08	115.5	4.76091e-08	115.5	3.76e-08													1.90517	0.000294004	1.90517	0.00349	1.90517	0.00524	1.90517	0.00395	1.90517	0.01263
			115.6	1.94455e-08	115.6	3.42909e-08	115.6	3.61212e-08	115.6	4.78636e-08	115.6	3.73818e-08													1.90371	0.000293554	1.90371	0.00348	1.90371	0.00523	1.90371	0.00395	1.90371	0.01262
			115.7	1.95182e-08	115.7	3.43727e-08	115.7	3.59697e-08	115.7	4.77091e-08	115.7	3.74727e-08													1.90226	0.000293105	1.90226	0.00348	1.90226	0.00523	1.90226	0.00394	1.90226	0.0126
			115.8	1.94909e-08	115.8	3.45e-08	115.8	3.59318e-08	115.8	4.75909e-08	115.8	3.75364e-08													1.9008	0.000292657	1.9008	0.00347	1.9008	0.00495	1.9008	0.00393	1.9008	0.01258
			115.9	1.94545e-08	115.9	3.39727e-08	115.9	3.59242e-08	115.9	4.75818e-08	115.9	3.77636e-08													1.89935	0.00029221	1.89935	0.00347	1.89935	0.00494	1.89935	0.00369	1.89935	0.01256
			116	1.91364e-08	116	3.39273e-08	116	3.61591e-08	116	4.75909e-08	116	3.72273e-08													1.8979	0.00023053	1.8979	0.00346	1.8979	0.00493	1.8979	0.00369	1.8979	0.01254
			116.1	1.89727e-08	116.1	3.43455e-08	116.1	3.57652e-08	116.1	4.74e-08	116.1	3.73545e-08													1.89645	0.000230178	1.89645	0.00324	1.89645	0.00492	1.89645	0.00368	1.89645	0.01252
			116.2	1.91364e-08	116.2	3.39818e-08	116.2	3.56742e-08	116.2	4.71909e-08	116.2	3.74727e-08													1.89501	0.000229827	1.89501	0.00323	1.89501	0.00492	1.89501	0.00368	1.89501	0.01208
			116.3	1.92091e-08	116.3	3.39727e-08	116.3	3.55833e-08	116.3	4.76455e-08	116.3	3.76182e-08													1.89356	0.000229478	1.89356	0.00323	1.89356	0.00491	1.89356	0.00367	1.89356	0.01206
			116.4	1.87545e-08	116.4	3.40182e-08	116.4	3.5947e-08	116.4	4.71364e-08	116.4	3.70909e-08													1.89212	0.000229128	1.89212	0.00322	1.89212	0.0049	1.89212	0.00367	1.89212	0.01204
			116.5	1.91273e-08	116.5	3.36545e-08	116.5	3.56061e-08	116.5	4.72182e-08	116.5	3.67364e-08													1.89068	0.00022878	1.89068	0.00322	1.89068	0.00489	1.89068	0.00366	1.89068	0.01203
			116.6	1.85909e-08	116.6	3.38636e-08	116.6	3.58106e-08	116.6	4.68273e-08	116.6	3.72909e-08													1.88925	0.000228432	1.88925	0.00321	1.88925	0.00489	1.88925	0.00365	1.88925	0.01201
			116.7	1.90455e-08	116.7	3.37455e-08	116.7	3.54091e-08	116.7	4.71182e-08	116.7	3.68909e-08													1.88781	0.000228086	1.88781	0.00321	1.88781	0.00488	1.88781	0.00365	1.88781	0.01199
			116.8	1.89545e-08	116.8	3.35818e-08	116.8	3.54015e-08	116.8	4.67545e-08	116.8	3.69273e-08													1.88638	0.00022774	1.88638	0.0032	1.88638	0.00461	1.88638	0.00342	1.88638	0.01156
			116.9	1.87091e-08	116.9	3.34909e-08	116.9	3.52727e-08	116.9	4.67818e-08	116.9	3.67727e-08													1.88495	0.000227395	1.88495	0.0032	1.88495	0.0046	1.88495	0.00341	1.88495	0.01154
			117	1.88364e-08	117	3.37636e-08	117	3.55076e-08	117	4.69182e-08	117	3.65273e-08													1.88352	0.00022705	1.88352	0.00319	1.88352	0.0046	1.88352	0.00341	1.88352	0.01153
			117.1	1.86455e-08	117.1	3.34636e-08	117.1	3.54167e-08	117.1	4.67182e-08	117.1	3.67364e-08													1.8821	0.000226706	1.8821	0.00319	1.8821	0.00459	1.8821	0.0034	1.8821	0.01151
			117.2	1.86182e-08	117.2	3.34091e-08	117.2	3.51667e-08	117.2	4.66909e-08	117.2	3.66455e-08													1.88067	0.000226364	1.88067	0.00297	1.88067	0.00458	1.88067	0.0034	1.88067	0.01149
			117.3	1.84636e-08	117.3	3.35273e-08	117.3	3.53485e-08	117.3	4.68545e-08	117.3	3.68727e-08													1.87925	0.000226022	1.87925	0.00297	1.87925	0.00458	1.87925	0.00339	1.87925	0.01147
			117.4	1.85909e-08	117.4	3.33545e-08	117.4	3.50227e-08	117.4	4.66091e-08	117.4	3.64818e-08													1.87783	0.000172786	1.87783	0.00297	1.87783	0.00457	1.87783	0.00339	1.87783	0.01146
			117.5	1.84727e-08	117.5	3.32545e-08	117.5	3.49318e-08	117.5	4.65727e-08	117.5	3.66818e-08													1.87642	0.000172526	1.87642	0.00296	1.87642	0.00456	1.87642	0.00338	1.87642	0.01144
			117.6	1.84364e-08	117.6	3.34818e-08	117.6	3.54621e-08	117.6	4.61636e-08	117.6	3.65909e-08													1.875	0.000172266	1.875	0.00296	1.875	0.00456	1.875	0.00338	1.875	0.01103
			117.7	1.85545e-08	117.7	3.30182e-08	117.7	3.50833e-08	117.7	4.62273e-08	117.7	3.61273e-08													1.87359	0.000172006	1.87359	0.00295	1.87359	0.00455	1.87359	0.00337	1.87359	0.01101
			117.8	1.82e-08	117.8	3.33818e-08	117.8	3.50379e-08	117.8	4.64364e-08	117.8	3.64545e-08													1.87218	0.000171747	1.87218	0.00295	1.87218	0.00429	1.87218	0.00337	1.87218	0.01099
			117.9	1.83636e-08	117.9	3.31727e-08	117.9	3.47803e-08	117.9	4.60091e-08	117.9	3.62e-08													1.87077	0.000171489	1.87077	0.00294	1.87077	0.00429	1.87077	0.00315	1.87077	0.01098
			118	1.82636e-08	118	3.31818e-08	118	3.50076e-08	118	4.62545e-08	118	3.62273e-08													1.86936	0.000171231	1.86936	0.00294	1.86936	0.00428	1.86936	0.00315	1.86936	0.01096
			118.1	1.83364e-08	118.1	3.29e-08	118.1	3.47879e-08	118.1	4.61545e-08	118.1	3.62e-08													1.86796	0.000170974	1.86796	0.00293	1.86796	0.00427	1.86796	0.00314	1.86796	0.01094
			118.2	1.83818e-08	118.2	3.33545e-08	118.2	3.45758e-08	118.2	4.60364e-08	118.2	3.61545e-08													1.86655	0.000170717	1.86655	0.00293	1.86655	0.00427	1.86655	0.00314	1.86655	0.01093
			118.3	1.80636e-08	118.3	3.29455e-08	118.3	3.47424e-08	118.3	4.60909e-08	118.3	3.58909e-08													1.86515	0.000170461	1.86515	0.00273	1.86515	0.00426	1.86515	0.00313	1.86515	0.01091
			118.4	1.84e-08	118.4	3.28636e-08	118.4	3.48485e-08	118.4	4.57636e-08	118.4	3.62e-08													1.86376	0.000170206	1.86376	0.00272	1.86376	0.00426	1.86376	0.00313	1.86376	0.01051
			118.5	1.83273e-08	118.5	3.29364e-08	118.5	3.475e-08	118.5	4.56e-08	118.5	3.59273e-08													1.86236	0.000169951	1.86236	0.00272	1.86236	0.00425	1.86236	0.00312	1.86236	0.01049
			118.6	1.77182e-08	118.6	3.29273e-08	118.6	3.46061e-08	118.6	4.60727e-08	118.6	3.59273e-08													1.86097	0.000169696	1.86097	0.00272	1.86097	0.00424	1.86097	0.00312	1.86097	0.01048
			118.7	1.79727e-08	118.7	3.26818e-08	118.7	3.46667e-08	118.7	4.56091e-08	118.7	3.59545e-08													1.85957	0.000169443	1.85957	0.00271	1.85957	0.00424	1.85957	0.00311	1.85957	0.01046
			118.8	1.79909e-08	118.8	3.27273e-08	118.8	3.46061e-08	118.8	4.58455e-08	118.8	3.61909e-08													1.85818	0.00016919	1.85818	0.00271	1.85818	0.00423	1.85818	0.00311	1.85818	0.01044
			118.9	1.82e-08	118.9	3.28182e-08	118.9	3.45e-08	118.9	4.56364e-08	118.9	3.57636e-08													1.8568	0.000124117	1.8568	0.0027	1.8568	0.00422	1.8568	0.0031	1.8568	0.01043
			119	1.78818e-08	119	3.29091e-08	119	3.43636e-08	119	4.56364e-08	119	3.57909e-08													1.85541	0.000123932	1.85541	0.0027	1.85541	0.00398	1.85541	0.0029	1.85541	0.01041
			119.1	1.76636e-08	119.1	3.26909e-08	119.1	3.44091e-08	119.1	4.55455e-08	119.1	3.55909e-08													1.85403	0.000123747	1.85403	0.00269	1.85403	0.00397	1.85403	0.00289	1.85403	0.0104
			119.2	1.79727e-08	119.2	3.26818e-08	119.2	3.43712e-08	119.2	4.56818e-08	119.2	3.56273e-08													1.85265	0.000123563	1.85265	0.00269	1.85265	0.00397	1.85265	0.00289	1.85265	0.01001
			119.3	1.75818e-08	119.3	3.25909e-08	119.3	3.46667e-08	119.3	4.51909e-08	119.3	3.55e-08													1.85127	0.000123379	1.85127	0.00269	1.85127	0.00396	1.85127	0.00288	1.85127	0.00999
			119.4	1.78364e-08	119.4	3.27636e-08	119.4	3.42273e-08	119.4	4.51091e-08	119.4	3.55727e-08													1.84989	0.000123195	1.84989	0.00268	1.84989	0.00396	1.84989	0.00288	1.84989	0.00998
			119.5	1.78545e-08	119.5	3.25273e-08	119.5	3.44091e-08	119.5	4.55182e-08	119.5	3.56e-08													1.84851	0.000123012	1.84851	0.00249	1.84851	0.00395	1.84851	0.00287	1.84851	0.00996
			119.6	1.73364e-08	119.6	3.24e-08	119.6	3.43712e-08	119.6	4.54273e-08	119.6	3.54636e-08													1.84714	0.000122829	1.84714	0.00249	1.84714	0.00394	1.84714	0.00287	1.84714	0.00995
			119.7	1.79455e-08	119.7	3.20545e-08	119.7	3.40909e-08	119.7	4.50455e-08	119.7	3.53545e-08													1.84577	0.000122647	1.84577	0.00248	1.84577	0.00394	1.84577	0.00287	1.84577	0.00993
			119.8	1.75e-08	119.8	3.27818e-08	119.8	3.39848e-08	119.8	4.48273e-08	119.8	3.53636e-08													1.8444	0.000122465	1.8444	0.00248	1.8444	0.00393	1.8444	0.00286	1.8444	0.00992
			119.9	1.76273e-08	119.9	3.21273e-08	119.9	3.41818e-08	119.9	4.51636e-08	119.9	3.54091e-08													1.84303	0.000122284	1.84303	0.00248	1.84303	0.00393	1.84303	0.00266	1.84303	0.0099
			120	1.73909e-08	120	3.26091e-08	120	3.38864e-08	120	4.51909e-08	120	3.52e-08													1.84167	0.000122103	1.84167	0.00247	1.84167	0.00369	1.84167	0.00266	1.84167	0.00989
			120.1	1.74091e-08	120.1	3.25636e-08	120.1	3.37879e-08	120.1	4.47455e-08	120.1	3.53545e-08													1.8403	0.000121922	1.8403	0.00247	1.8403	0.00369	1.8403	0.00266	1.8403	0.00951
			120.2	1.73182e-08	120.2	3.21273e-08	120.2	3.3803e-08	120.2	4.48273e-08	120.2	3.52909e-08													1.83894	0.000121742	1.83894	0.00247	1.83894	0.00368	1.83894	0.00265	1.83894	0.0095
			120.3	1.76182e-08	120.3	3.22455e-08	120.3	3.39091e-08	120.3	4.47182e-08	120.3	3.51727e-08													1.83758	0.000121562	1.83758	0.00246	1.83758	0.00368	1.83758	0.00265	1.83758	0.00949
			120.4	1.76909e-08	120.4	3.21636e-08	120.4	3.37727e-08	120.4	4.48091e-08	120.4	3.52273e-08													1.83623	0.000121382	1.83623	0.00246	1.83623	0.00367	1.83623	0.00264	1.83623	0.00947
			120.5	1.74091e-08	120.5	3.22182e-08	120.5	3.38182e-08	120.5	4.48091e-08	120.5	3.49727e-08													1.83487	8.41688e-05	1.83487	0.00245	1.83487	0.00367	1.83487	0.00264	1.83487	0.00946
			120.6	1.71727e-08	120.6	3.18909e-08	120.6	3.37424e-08	120.6	4.47727e-08	120.6	3.50727e-08													1.83352	8.40447e-05	1.83352	0.00245	1.83352	0.00366	1.83352	0.00264	1.83352	0.00944
			120.7	1.71455e-08	120.7	3.19273e-08	120.7	3.37197e-08	120.7	4.48455e-08	120.7	3.50091e-08													1.83217	8.39209e-05	1.83217	0.00245	1.83217	0.00366	1.83217	0.00263	1.83217	0.00943
			120.8	1.74818e-08	120.8	3.20727e-08	120.8	3.37576e-08	120.8	4.43273e-08	120.8	3.49636e-08													1.83082	8.37973e-05	1.83082	0.00227	1.83082	0.00365	1.83082	0.00263	1.83082	0.00942
			120.9	1.74545e-08	120.9	3.20636e-08	120.9	3.33636e-08	120.9	4.44364e-08	120.9	3.48636e-08													1.82947	8.3674e-05	1.82947	0.00226	1.82947	0.00364	1.82947	0.00262	1.82947	0.00905
			121	1.70455e-08	121	3.18727e-08	121	3.36212e-08	121	4.44727e-08	121	3.50636e-08													1.82813	8.3551e-05	1.82813	0.00226	1.82813	0.00364	1.82813	0.00262	1.82813	0.00904
			121.1	1.73455e-08	121.1	3.19182e-08	121.1	3.37348e-08	121.1	4.43727e-08	121.1	3.48727e-08													1.82678	8.34283e-05	1.82678	0.00226	1.82678	0.00363	1.82678	0.00262	1.82678	0.00902
			121.2	1.70182e-08	121.2	3.19545e-08	121.2	3.34167e-08	121.2	4.47182e-08	121.2	3.50727e-08													1.82544	8.33058e-05	1.82544	0.00225	1.82544	0.00363	1.82544	0.00261	1.82544	0.00901
			121.3	1.67818e-08	121.3	3.19091e-08	121.3	3.34394e-08	121.3	4.43091e-08	121.3	3.47364e-08													1.8241	8.31836e-05	1.8241	0.00225	1.8241	0.00341	1.8241	0.00243	1.8241	0.009
			121.4	1.71091e-08	121.4	3.18545e-08	121.4	3.35303e-08	121.4	4.40091e-08	121.4	3.49273e-08													1.82276	8.30617e-05	1.82276	0.00225	1.82276	0.0034	1.82276	0.00242	1.82276	0.00898
			121.5	1.73545e-08	121.5	3.16e-08	121.5	3.32576e-08	121.5	4.42364e-08	121.5	3.44545e-08													1.82143	8.29401e-05	1.82143	0.00224	1.82143	0.0034	1.82143	0.00242	1.82143	0.00897
			121.6	1.66636e-08	121.6	3.16364e-08	121.6	3.34167e-08	121.6	4.40818e-08	121.6	3.45909e-08													1.8201	8.28187e-05	1.8201	0.00224	1.8201	0.00339	1.8201	0.00241	1.8201	0.00896
			121.7	1.71273e-08	121.7	3.17636e-08	121.7	3.33712e-08	121.7	4.39182e-08	121.7	3.47091e-08													1.81876	8.26975e-05	1.81876	0.00224	1.81876	0.00339	1.81876	0.00241	1.81876	0.00894
			121.8	1.69364e-08	121.8	3.16273e-08	121.8	3.32955e-08	121.8	4.37818e-08	121.8	3.44455e-08													1.81743	8.25767e-05	1.81743	0.00223	1.81743	0.00338	1.81743	0.00241	1.81743	0.00893
			121.9	1.69545e-08	121.9	3.16727e-08	121.9	3.30833e-08	121.9	4.42182e-08	121.9	3.45909e-08													1.81611	8.24561e-05	1.81611	0.00223	1.81611	0.00338	1.81611	0.0024	1.81611	0.00858
			122	1.68909e-08	122	3.15909e-08	122	3.32879e-08	122	4.38273e-08	122	3.47545e-08													1.81478	8.23358e-05	1.81478	0.00223	1.81478	0.00337	1.81478	0.0024	1.81478	0.00857
			122.1	1.67818e-08	122.1	3.14364e-08	122.1	3.30455e-08	122.1	4.37727e-08	122.1	3.44182e-08													1.81346	8.22157e-05	1.81346	0.00222	1.81346	0.00337	1.81346	0.0024	1.81346	0.00855
			122.2	1.66455e-08	122.2	3.17e-08	122.2	3.29621e-08	122.2	4.38909e-08	122.2	3.44091e-08													1.81214	8.20959e-05	1.81214	0.00205	1.81214	0.00336	1.81214	0.00239	1.81214	0.00854
			122.3	1.69818e-08	122.3	3.16091e-08	122.3	3.31894e-08	122.3	4.36091e-08	122.3	3.44727e-08													1.81082	8.19763e-05	1.81082	0.00205	1.81082	0.00336	1.81082	0.00239	1.81082	0.00853
			122.4	1.68273e-08	122.4	3.16e-08	122.4	3.32273e-08	122.4	4.39182e-08	122.4	3.45455e-08													1.8095	8.18571e-05	1.8095	0.00205	1.8095	0.00335	1.8095	0.00221	1.8095	0.00852
			122.5	1.66364e-08	122.5	3.13364e-08	122.5	3.31212e-08	122.5	4.36182e-08	122.5	3.42273e-08													1.80818	5.23123e-05	1.80818	0.00204	1.80818	0.00335	1.80818	0.00221	1.80818	0.0085
			122.6	1.67091e-08	122.6	3.12818e-08	122.6	3.32348e-08	122.6	4.37727e-08	122.6	3.42636e-08													1.80687	5.22363e-05	1.80687	0.00204	1.80687	0.00314	1.80687	0.00221	1.80687	0.00849
			122.7	1.66909e-08	122.7	3.18364e-08	122.7	3.29015e-08	122.7	4.34818e-08	122.7	3.42364e-08													1.80556	5.21605e-05	1.80556	0.00204	1.80556	0.00313	1.80556	0.0022	1.80556	0.00848
			122.8	1.64636e-08	122.8	3.16364e-08	122.8	3.28182e-08	122.8	4.35909e-08	122.8	3.44182e-08													1.80425	5.20848e-05	1.80425	0.00203	1.80425	0.00313	1.80425	0.0022	1.80425	0.00814
			122.9	1.66273e-08	122.9	3.14455e-08	122.9	3.26591e-08	122.9	4.34273e-08	122.9	3.40636e-08													1.80294	5.20093e-05	1.80294	0.00203	1.80294	0.00312	1.80294	0.0022	1.80294	0.00813
			123	1.68273e-08	123	3.12818e-08	123	3.26439e-08	123	4.34e-08	123	3.42273e-08													1.80163	5.1934e-05	1.80163	0.00203	1.80163	0.00312	1.80163	0.00219	1.80163	0.00811
			123.1	1.65273e-08	123.1	3.12909e-08	123.1	3.30909e-08	123.1	4.32818e-08	123.1	3.41182e-08													1.80033	5.18588e-05	1.80033	0.00203	1.80033	0.00311	1.80033	0.00219	1.80033	0.0081
			123.2	1.65818e-08	123.2	3.12909e-08	123.2	3.28106e-08	123.2	4.32636e-08	123.2	3.41364e-08													1.79902	5.17837e-05	1.79902	0.00202	1.79902	0.00311	1.79902	0.00219	1.79902	0.00809
			123.3	1.64455e-08	123.3	3.11182e-08	123.3	3.26212e-08	123.3	4.31364e-08	123.3	3.38091e-08													1.79772	5.17089e-05	1.79772	0.00202	1.79772	0.00311	1.79772	0.00218	1.79772	0.00808
			123.4	1.65727e-08	123.4	3.12909e-08	123.4	3.26136e-08	123.4	4.34e-08	123.4	3.39e-08													1.79642	5.16342e-05	1.79642	0.00202	1.79642	0.0031	1.79642	0.00218	1.79642	0.00807
			123.5	1.64364e-08	123.5	3.11636e-08	123.5	3.29167e-08	123.5	4.30636e-08	123.5	3.38636e-08													1.79513	5.15597e-05	1.79513	0.00201	1.79513	0.0031	1.79513	0.00218	1.79513	0.00806
			123.6	1.65727e-08	123.6	3.11727e-08	123.6	3.25758e-08	123.6	4.33182e-08	123.6	3.37909e-08													1.79383	5.14853e-05	1.79383	0.00201	1.79383	0.00309	1.79383	0.00218	1.79383	0.00804
			123.7	1.64182e-08	123.7	3.11364e-08	123.7	3.2447e-08	123.7	4.31182e-08	123.7	3.40364e-08													1.79254	5.14111e-05	1.79254	0.00185	1.79254	0.00309	1.79254	0.00201	1.79254	0.00803
			123.8	1.63091e-08	123.8	3.13e-08	123.8	3.25758e-08	123.8	4.29455e-08	123.8	3.37273e-08													1.79125	5.1337e-05	1.79125	0.00185	1.79125	0.00308	1.79125	0.00201	1.79125	0.00802
			123.9	1.62818e-08	123.9	3.12545e-08	123.9	3.27348e-08	123.9	4.31273e-08	123.9	3.39273e-08													1.78996	5.12631e-05	1.78996	0.00185	1.78996	0.00308	1.78996	0.002	1.78996	0.00801
			124	1.63545e-08	124	3.09818e-08	124	3.25152e-08	124	4.30091e-08	124	3.37e-08													1.78867	5.11894e-05	1.78867	0.00184	1.78867	0.00288	1.78867	0.002	1.78867	0.00768
			124.1	1.64273e-08	124.1	3.10818e-08	124.1	3.23636e-08	124.1	4.28455e-08	124.1	3.37091e-08													1.78738	5.11158e-05	1.78738	0.00184	1.78738	0.00288	1.78738	0.002	1.78738	0.00767
			124.2	1.61455e-08	124.2	3.09636e-08	124.2	3.24242e-08	124.2	4.28636e-08	124.2	3.34818e-08													1.7861	5.10424e-05	1.7861	0.00184	1.7861	0.00287	1.7861	0.00199	1.7861	0.00766
			124.3	1.63091e-08	124.3	3.09e-08	124.3	3.23939e-08	124.3	4.29636e-08	124.3	3.39455e-08													1.78482	5.09691e-05	1.78482	0.00183	1.78482	0.00287	1.78482	0.00199	1.78482	0.00765
			124.4	1.62455e-08	124.4	3.10545e-08	124.4	3.21742e-08	124.4	4.26636e-08	124.4	3.36e-08													1.78354	5.0896e-05	1.78354	0.00183	1.78354	0.00286	1.78354	0.00199	1.78354	0.00764
			124.5	1.62273e-08	124.5	3.1e-08	124.5	3.23939e-08	124.5	4.28182e-08	124.5	3.35091e-08													1.78226	5.08231e-05	1.78226	0.00183	1.78226	0.00286	1.78226	0.00199	1.78226	0.00763
			124.6	1.60636e-08	124.6	3.09091e-08	124.6	3.23864e-08	124.6	4.24364e-08	124.6	3.34545e-08													1.78098	5.07503e-05	1.78098	0.00183	1.78098	0.00285	1.78098	0.00198	1.78098	0.00762
			124.7	1.62182e-08	124.7	3.09182e-08	124.7	3.225e-08	124.7	4.26182e-08	124.7	3.36909e-08													1.77971	2.85062e-05	1.77971	0.00182	1.77971	0.00285	1.77971	0.00198	1.77971	0.0076
			124.8	1.60364e-08	124.8	3.09273e-08	124.8	3.22348e-08	124.8	4.25364e-08	124.8	3.35e-08													1.77843	2.84654e-05	1.77843	0.00182	1.77843	0.00285	1.77843	0.00198	1.77843	0.00759
			124.9	1.61636e-08	124.9	3.09364e-08	124.9	3.22803e-08	124.9	4.27818e-08	124.9	3.34545e-08													1.77716	2.84248e-05	1.77716	0.00182	1.77716	0.00284	1.77716	0.00197	1.77716	0.00758
			125	1.62636e-08	125	3.07909e-08	125	3.2e-08	125	4.26091e-08	125	3.33636e-08													1.77589	2.83842e-05	1.77589	0.00182	1.77589	0.00284	1.77589	0.00197	1.77589	0.00757
			125.1	1.57909e-08	125.1	3.08818e-08	125.1	3.20758e-08	125.1	4.21091e-08	125.1	3.34455e-08													1.77463	2.83437e-05	1.77463	0.00181	1.77463	0.00283	1.77463	0.00197	1.77463	0.00756
			125.2	1.61364e-08	125.2	3.08818e-08	125.2	3.22348e-08	125.2	4.24182e-08	125.2	3.31636e-08													1.77336	2.83032e-05	1.77336	0.00181	1.77336	0.00283	1.77336	0.00197	1.77336	0.00725
			125.3	1.60455e-08	125.3	3.05545e-08	125.3	3.19167e-08	125.3	4.25182e-08	125.3	3.31818e-08													1.7721	2.82629e-05	1.7721	0.00166	1.7721	0.00283	1.7721	0.00181	1.7721	0.00724
			125.4	1.59e-08	125.4	3.08727e-08	125.4	3.23485e-08	125.4	4.23636e-08	125.4	3.36364e-08													1.77083	2.82227e-05	1.77083	0.00166	1.77083	0.00282	1.77083	0.00181	1.77083	0.00723
			125.5	1.58273e-08	125.5	3.10273e-08	125.5	3.22121e-08	125.5	4.22364e-08	125.5	3.31545e-08													1.76957	2.81825e-05	1.76957	0.00166	1.76957	0.00263	1.76957	0.0018	1.76957	0.00721
			125.6	1.59455e-08	125.6	3.07091e-08	125.6	3.17879e-08	125.6	4.24273e-08	125.6	3.32273e-08													1.76831	2.81424e-05	1.76831	0.00165	1.76831	0.00263	1.76831	0.0018	1.76831	0.0072
			125.7	1.58455e-08	125.7	3.07636e-08	125.7	3.18939e-08	125.7	4.22273e-08	125.7	3.30818e-08													1.76706	2.81024e-05	1.76706	0.00165	1.76706	0.00263	1.76706	0.0018	1.76706	0.00719
			125.8	1.6e-08	125.8	3.05636e-08	125.8	3.20758e-08	125.8	4.23091e-08	125.8	3.29455e-08													1.7658	2.80625e-05	1.7658	0.00165	1.7658	0.00262	1.7658	0.0018	1.7658	0.00718
			125.9	1.59182e-08	125.9	3.04727e-08	125.9	3.15606e-08	125.9	4.20455e-08	125.9	3.29909e-08													1.76455	2.80227e-05	1.76455	0.00165	1.76455	0.00262	1.76455	0.00179	1.76455	0.00717
			126	1.57e-08	126	3.04727e-08	126	3.19848e-08	126	4.18909e-08	126	3.34455e-08													1.7633	2.7983e-05	1.7633	0.00164	1.7633	0.00261	1.7633	0.00179	1.7633	0.00716
			126.1	1.59818e-08	126.1	3.08273e-08	126.1	3.19167e-08	126.1	4.20545e-08	126.1	3.29455e-08													1.76205	2.79433e-05	1.76205	0.00164	1.76205	0.00261	1.76205	0.00179	1.76205	0.00715
			126.2	1.54727e-08	126.2	3.06364e-08	126.2	3.18561e-08	126.2	4.20273e-08	126.2	3.27091e-08													1.7608	2.79038e-05	1.7608	0.00164	1.7608	0.00261	1.7608	0.00179	1.7608	0.00714
			126.3	1.58727e-08	126.3	3.05e-08	126.3	3.16288e-08	126.3	4.20273e-08	126.3	3.30455e-08													1.75955	2.78643e-05	1.75955	0.00164	1.75955	0.0026	1.75955	0.00178	1.75955	0.00713
			126.4	1.57364e-08	126.4	3.03636e-08	126.4	3.17045e-08	126.4	4.19455e-08	126.4	3.30182e-08													1.75831	2.78249e-05	1.75831	0.00164	1.75831	0.0026	1.75831	0.00178	1.75831	0.00683
			126.5	1.55545e-08	126.5	3.05727e-08	126.5	3.18636e-08	126.5	4.17455e-08	126.5	3.28182e-08													1.75707	2.77856e-05	1.75707	0.00163	1.75707	0.0026	1.75707	0.00178	1.75707	0.00682
			126.6	1.56182e-08	126.6	3.03182e-08	126.6	3.15379e-08	126.6	4.20455e-08	126.6	3.26909e-08													1.75583	2.77463e-05	1.75583	0.00163	1.75583	0.00259	1.75583	0.00178	1.75583	0.00681
			126.7	1.56364e-08	126.7	3.05545e-08	126.7	3.16667e-08	126.7	4.17455e-08	126.7	3.29e-08													1.75459	2.77072e-05	1.75459	0.00163	1.75459	0.00259	1.75459	0.00177	1.75459	0.0068
			126.8	1.59e-08	126.8	3.02364e-08	126.8	3.13939e-08	126.8	4.19182e-08	126.8	3.27545e-08													1.75335	2.76681e-05	1.75335	0.00163	1.75335	0.00259	1.75335	0.00177	1.75335	0.00679
			126.9	1.57636e-08	126.9	3.02091e-08	126.9	3.16515e-08	126.9	4.14364e-08	126.9	3.28455e-08													1.75211	2.76291e-05	1.75211	0.00162	1.75211	0.00258	1.75211	0.00177	1.75211	0.00678
			127	1.55091e-08	127	3.02545e-08	127	3.1447e-08	127	4.16727e-08	127	3.28364e-08													1.75088	2.75902e-05	1.75088	0.00162	1.75088	0.00258	1.75088	0.00177	1.75088	0.00677
			127.1	1.57182e-08	127.1	3.04e-08	127.1	3.12879e-08	127.1	4.16364e-08	127.1	3.26818e-08													1.74965	1.22451e-05	1.74965	0.00162	1.74965	0.00257	1.74965	0.00162	1.74965	0.00676
			127.2	1.56727e-08	127.2	3.04909e-08	127.2	3.13561e-08	127.2	4.16091e-08	127.2	3.28e-08													1.74842	1.22279e-05	1.74842	0.00148	1.74842	0.00257	1.74842	0.00162	1.74842	0.00675
			127.3	1.55727e-08	127.3	2.99545e-08	127.3	3.12955e-08	127.3	4.13364e-08	127.3	3.27727e-08													1.74719	1.22107e-05	1.74719	0.00148	1.74719	0.00257	1.74719	0.00161	1.74719	0.00674
			127.4	1.54545e-08	127.4	3.03545e-08	127.4	3.13712e-08	127.4	4.15273e-08	127.4	3.23364e-08													1.74596	1.21935e-05	1.74596	0.00148	1.74596	0.00239	1.74596	0.00161	1.74596	0.00673
			127.5	1.53364e-08	127.5	3.03364e-08	127.5	3.17727e-08	127.5	4.15364e-08	127.5	3.25455e-08													1.74474	1.21764e-05	1.74474	0.00147	1.74474	0.00239	1.74474	0.00161	1.74474	0.00672
			127.6	1.55273e-08	127.6	3.02182e-08	127.6	3.12273e-08	127.6	4.13909e-08	127.6	3.23364e-08													1.74351	1.21594e-05	1.74351	0.00147	1.74351	0.00238	1.74351	0.00161	1.74351	0.00672
			127.7	1.55091e-08	127.7	3.01455e-08	127.7	3.13182e-08	127.7	4.13364e-08	127.7	3.23273e-08													1.74229	1.21423e-05	1.74229	0.00147	1.74229	0.00238	1.74229	0.00161	1.74229	0.00671
			127.8	1.56455e-08	127.8	3.00455e-08	127.8	3.13106e-08	127.8	4.13818e-08	127.8	3.24636e-08													1.74107	1.21253e-05	1.74107	0.00147	1.74107	0.00238	1.74107	0.0016	1.74107	0.0067
			127.9	1.53455e-08	127.9	3.03818e-08	127.9	3.12727e-08	127.9	4.11636e-08	127.9	3.25364e-08													1.73985	1.21084e-05	1.73985	0.00147	1.73985	0.00237	1.73985	0.0016	1.73985	0.00641
			128	1.55e-08	128	3.01636e-08	128	3.125e-08	128	4.11455e-08	128	3.22909e-08													1.73864	1.20914e-05	1.73864	0.00146	1.73864	0.00237	1.73864	0.0016	1.73864	0.0064
			128.1	1.53636e-08	128.1	3.02e-08	128.1	3.13788e-08	128.1	4.13273e-08	128.1	3.26364e-08													1.73742	1.20745e-05	1.73742	0.00146	1.73742	0.00237	1.73742	0.0016	1.73742	0.00639
			128.2	1.51364e-08	128.2	3.00091e-08	128.2	3.14091e-08	128.2	4.11e-08	128.2	3.23364e-08													1.73621	1.20577e-05	1.73621	0.00146	1.73621	0.00236	1.73621	0.00159	1.73621	0.00638
			128.3	1.52091e-08	128.3	2.99273e-08	128.3	3.10758e-08	128.3	4.10273e-08	128.3	3.23273e-08													1.735	1.20409e-05	1.735	0.00146	1.735	0.00236	1.735	0.00159	1.735	0.00637
			128.4	1.52545e-08	128.4	3.00273e-08	128.4	3.10227e-08	128.4	4.11182e-08	128.4	3.22364e-08													1.73379	1.20241e-05	1.73379	0.00145	1.73379	0.00236	1.73379	0.00159	1.73379	0.00636
			128.5	1.53091e-08	128.5	2.99e-08	128.5	3.11061e-08	128.5	4.09636e-08	128.5	3.22545e-08													1.73258	1.20073e-05	1.73258	0.00145	1.73258	0.00235	1.73258	0.00159	1.73258	0.00635
			128.6	1.53273e-08	128.6	3.00818e-08	128.6	3.07955e-08	128.6	4.07636e-08	128.6	3.25364e-08													1.73137	1.19906e-05	1.73137	0.00145	1.73137	0.00235	1.73137	0.00159	1.73137	0.00634
			128.7	1.52636e-08	128.7	2.99364e-08	128.7	3.09697e-08	128.7	4.09e-08	128.7	3.21182e-08													1.73017	1.19739e-05	1.73017	0.00145	1.73017	0.00235	1.73017	0.00158	1.73017	0.00633
			128.8	1.51364e-08	128.8	3.00273e-08	128.8	3.09167e-08	128.8	4.08455e-08	128.8	3.24091e-08													1.72896	1.19573e-05	1.72896	0.00145	1.72896	0.00234	1.72896	0.00158	1.72896	0.00633
			128.9	1.50182e-08	128.9	2.98273e-08	128.9	3.09167e-08	128.9	4.07273e-08	128.9	3.18182e-08													1.72776	1.19407e-05	1.72776	0.00144	1.72776	0.00234	1.72776	0.00144	1.72776	0.00632
			129	1.49455e-08	129	2.99636e-08	129	3.09394e-08	129	4.06364e-08	129	3.23e-08													1.72656	1.19241e-05	1.72656	0.00144	1.72656	0.00234	1.72656	0.00144	1.72656	0.00631
			129.1	1.52182e-08	129.1	2.99182e-08	129.1	3.07348e-08	129.1	4.10818e-08	129.1	3.19909e-08													1.72536	1.19075e-05	1.72536	0.00144	1.72536	0.00233	1.72536	0.00144	1.72536	0.0063
			129.2	1.52e-08	129.2	2.98818e-08	129.2	3.08485e-08	129.2	4.05727e-08	129.2	3.19455e-08													1.72417	1.1891e-05	1.72417	0.00144	1.72417	0.00233	1.72417	0.00144	1.72417	0.00602
			129.3	1.48909e-08	129.3	3.01e-08	129.3	3.07879e-08	129.3	4.10182e-08	129.3	3.18636e-08													1.72297	1.18745e-05	1.72297	0.00131	1.72297	0.00216	1.72297	0.00144	1.72297	0.00601
			129.4	1.49182e-08	129.4	2.96182e-08	129.4	3.06667e-08	129.4	4.06273e-08	129.4	3.20545e-08													1.72178	1.18581e-05	1.72178	0.00131	1.72178	0.00216	1.72178	0.00143	1.72178	0.006
			129.5	1.48818e-08	129.5	2.98545e-08	129.5	3.06439e-08	129.5	4.04182e-08	129.5	3.19364e-08													1.72059	1.18417e-05	1.72059	0.00131	1.72059	0.00216	1.72059	0.00143	1.72059	0.00599
			129.6	1.52727e-08	129.6	2.95818e-08	129.6	3.10909e-08	129.6	4.04273e-08	129.6	3.19091e-08													1.7194	1.18253e-05	1.7194	0.0013	1.7194	0.00216	1.7194	0.00143	1.7194	0.00599
			129.7	1.54909e-08	129.7	2.95727e-08	129.7	3.06136e-08	129.7	4.08e-08	129.7	3.19727e-08													1.71821	1.1809e-05	1.71821	0.0013	1.71821	0.00215	1.71821	0.00143	1.71821	0.00598
			129.8	1.50455e-08	129.8	2.97455e-08	129.8	3.06515e-08	129.8	4.07545e-08	129.8	3.18091e-08													1.71702	1.17927e-05	1.71702	0.0013	1.71702	0.00215	1.71702	0.00143	1.71702	0.00597
			129.9	1.47545e-08	129.9	2.96727e-08	129.9	3.06742e-08	129.9	4.03e-08	129.9	3.18273e-08													1.71584	1.17764e-05	1.71584	0.0013	1.71584	0.00215	1.71584	0.00142	1.71584	0.00596
			130	1.49545e-08	130	2.95364e-08	130	3.07045e-08	130	4.01818e-08	130	3.19e-08													1.71466	1.17602e-05	1.71466	0.0013	1.71466	0.00214	1.71466	0.00142	1.71466	0.00595
			130.1	1.51182e-08	130.1	2.96273e-08	130.1	3.05379e-08	130.1	4.05545e-08	130.1	3.15273e-08													1.71347	1.1744e-05	1.71347	0.00129	1.71347	0.00214	1.71347	0.00142	1.71347	0.00595
			130.2	1.47636e-08	130.2	2.96636e-08	130.2	3.06061e-08	130.2	4.04182e-08	130.2	3.21091e-08													1.71229	1.17278e-05	1.71229	0.00129	1.71229	0.00214	1.71229	0.00142	1.71229	0.00594
			130.3	1.51364e-08	130.3	2.98e-08	130.3	3.07045e-08	130.3	4.04909e-08	130.3	3.17e-08													1.71111	1.17117e-05	1.71111	0.00129	1.71111	0.00213	1.71111	0.00142	1.71111	0.00593
			130.4	1.48727e-08	130.4	2.93364e-08	130.4	3.05303e-08	130.4	4.00455e-08	130.4	3.15909e-08													1.70994	1.16956e-05	1.70994	0.00129	1.70994	0.00213	1.70994	0.00142	1.70994	0.00592
			130.5	1.47364e-08	130.5	2.96455e-08	130.5	3.06364e-08	130.5	4.01818e-08	130.5	3.19091e-08													1.70876	1.16795e-05	1.70876	0.00129	1.70876	0.00213	1.70876	0.00141	1.70876	0.00591
			130.6	1.47909e-08	130.6	2.98273e-08	130.6	3.05e-08	130.6	4.02273e-08	130.6	3.15727e-08													1.70759	1.16634e-05	1.70759	0.00129	1.70759	0.00213	1.70759	0.00141	1.70759	0.00565
			130.7	1.50364e-08	130.7	2.94727e-08	130.7	3.04167e-08	130.7	4.03545e-08	130.7	3.12e-08													1.70642	1.16474e-05	1.70642	0.00128	1.70642	0.00212	1.70642	0.00141	1.70642	0.00564
			130.8	1.45909e-08	130.8	2.95909e-08	130.8	3.05076e-08	130.8	4.01818e-08	130.8	3.16818e-08													1.70525	1.16315e-05	1.70525	0.00128	1.70525	0.00212	1.70525	0.00141	1.70525	0.00563
			130.9	1.48727e-08	130.9	2.92818e-08	130.9	3.01591e-08	130.9	4.01091e-08	130.9	3.15273e-08													1.70408	2.90388e-06	1.70408	0.00128	1.70408	0.00212	1.70408	0.00128	1.70408	0.00562
			131	1.45727e-08	131	2.94273e-08	131	3.05455e-08	131	3.99455e-08	131	3.12091e-08													1.70291	2.89991e-06	1.70291	0.00128	1.70291	0.00196	1.70291	0.00128	1.70291	0.00561
			131.1	1.47545e-08	131.1	2.95364e-08	131.1	3.01364e-08	131.1	3.99455e-08	131.1	3.14091e-08													1.70175	2.89594e-06	1.70175	0.00128	1.70175	0.00196	1.70175	0.00128	1.70175	0.00561
			131.2	1.50182e-08	131.2	2.95818e-08	131.2	3.04394e-08	131.2	3.98364e-08	131.2	3.14727e-08													1.70058	2.89198e-06	1.70058	0.00128	1.70058	0.00195	1.70058	0.00128	1.70058	0.0056
			131.3	1.49364e-08	131.3	2.94818e-08	131.3	3.01818e-08	131.3	3.99636e-08	131.3	3.14727e-08													1.69942	2.88802e-06	1.69942	0.00127	1.69942	0.00195	1.69942	0.00127	1.69942	0.00559
			131.4	1.45545e-08	131.4	2.94273e-08	131.4	3.02652e-08	131.4	3.98909e-08	131.4	3.14455e-08													1.69826	2.88408e-06	1.69826	0.00127	1.69826	0.00195	1.69826	0.00127	1.69826	0.00558
			131.5	1.47273e-08	131.5	2.94727e-08	131.5	3.04242e-08	131.5	3.98364e-08	131.5	3.12273e-08													1.6971	1.15206e-05	1.6971	0.00127	1.6971	0.00195	1.6971	0.00127	1.6971	0.00558
			131.6	1.46455e-08	131.6	2.94455e-08	131.6	3.03712e-08	131.6	3.99545e-08	131.6	3.14182e-08													1.69594	2.87622e-06	1.69594	0.00127	1.69594	0.00194	1.69594	0.00127	1.69594	0.00557
			131.7	1.46182e-08	131.7	2.92636e-08	131.7	3.03182e-08	131.7	3.97909e-08	131.7	3.10273e-08													1.69479	2.8723e-06	1.69479	0.00127	1.69479	0.00194	1.69479	0.00127	1.69479	0.00556
			131.8	1.47273e-08	131.8	2.94e-08	131.8	3.02121e-08	131.8	3.95091e-08	131.8	3.12636e-08													1.69363	2.86839e-06	1.69363	0.00115	1.69363	0.00194	1.69363	0.00126	1.69363	0.00555
			131.9	1.45182e-08	131.9	2.93636e-08	131.9	3.02348e-08	131.9	3.99545e-08	131.9	3.14091e-08													1.69248	2.86448e-06	1.69248	0.00115	1.69248	0.00194	1.69248	0.00126	1.69248	0.00555
			132	1.44909e-08	132	2.90455e-08	132	3.00076e-08	132	3.97091e-08	132	3.11364e-08													1.69133	2.86059e-06	1.69133	0.00114	1.69133	0.00193	1.69133	0.00126	1.69133	0.00554
			132.1	1.46182e-08	132.1	2.91545e-08	132.1	3.01894e-08	132.1	3.97273e-08	132.1	3.13182e-08													1.69018	2.8567e-06	1.69018	0.00114	1.69018	0.00193	1.69018	0.00126	1.69018	0.00553
			132.2	1.41818e-08	132.2	2.92909e-08	132.2	3.02576e-08	132.2	3.96182e-08	132.2	3.11636e-08													1.68903	2.85282e-06	1.68903	0.00114	1.68903	0.00193	1.68903	0.00126	1.68903	0.00527
			132.3	1.45182e-08	132.3	2.92909e-08	132.3	2.99167e-08	132.3	3.92273e-08	132.3	3.10909e-08													1.68788	2.84895e-06	1.68788	0.00114	1.68788	0.00193	1.68788	0.00126	1.68788	0.00527
			132.4	1.44273e-08	132.4	2.92636e-08	132.4	3.00682e-08	132.4	3.97455e-08	132.4	3.11727e-08													1.68674	2.84508e-06	1.68674	0.00114	1.68674	0.00192	1.68674	0.00125	1.68674	0.00526
			132.5	1.46364e-08	132.5	2.92455e-08	132.5	2.98864e-08	132.5	3.94636e-08	132.5	3.09455e-08													1.68559	2.84122e-06	1.68559	0.00114	1.68559	0.00192	1.68559	0.00125	1.68559	0.00525
			132.6	1.44545e-08	132.6	2.91636e-08	132.6	2.99545e-08	132.6	3.96e-08	132.6	3.06909e-08													1.68445	2.83738e-06	1.68445	0.00113	1.68445	0.00192	1.68445	0.00125	1.68445	0.00525
			132.7	1.43182e-08	132.7	2.92818e-08	132.7	2.99848e-08	132.7	3.94727e-08	132.7	3.09727e-08													1.68331	2.83354e-06	1.68331	0.00113	1.68331	0.00192	1.68331	0.00125	1.68331	0.00524
			132.8	1.43818e-08	132.8	2.89818e-08	132.8	2.99167e-08	132.8	3.93909e-08	132.8	3.1e-08													1.68217	2.8297e-06	1.68217	0.00113	1.68217	0.00191	1.68217	0.00125	1.68217	0.00523
			132.9	1.44818e-08	132.9	2.89909e-08	132.9	2.97803e-08	132.9	3.94091e-08	132.9	3.08636e-08													1.68103	2.82588e-06	1.68103	0.00113	1.68103	0.00191	1.68103	0.00125	1.68103	0.00523
			133	1.42727e-08	133	2.90727e-08	133	2.99697e-08	133	3.92364e-08	133	3.08e-08													1.6799	2.82206e-06	1.6799	0.00113	1.6799	0.00191	1.6799	0.00124	1.6799	0.00522
			133.1	1.44091e-08	133.1	2.91273e-08	133.1	3.0053e-08	133.1	3.94909e-08	133.1	3.12e-08													1.67876	2.81825e-06	1.67876	0.00113	1.67876	0.00191	1.67876	0.00113	1.67876	0.00521
			133.2	1.46545e-08	133.2	2.92273e-08	133.2	2.97121e-08	133.2	3.92818e-08	133.2	3.08636e-08													1.67763	2.81445e-06	1.67763	0.00113	1.67763	0.0019	1.67763	0.00113	1.67763	0.0052
			133.3	1.45182e-08	133.3	2.91727e-08	133.3	2.99773e-08	133.3	3.91636e-08	133.3	3.07636e-08													1.6765	2.81065e-06	1.6765	0.00112	1.6765	0.0019	1.6765	0.00112	1.6765	0.0052
			133.4	1.43e-08	133.4	2.90182e-08	133.4	2.97803e-08	133.4	3.92636e-08	133.4	3.08182e-08													1.67537	2.80687e-06	1.67537	0.00112	1.67537	0.00175	1.67537	0.00112	1.67537	0.00519
			133.5	1.44e-08	133.5	2.88e-08	133.5	2.96136e-08	133.5	3.94727e-08	133.5	3.07273e-08													1.67424	2.80309e-06	1.67424	0.00112	1.67424	0.00175	1.67424	0.00112	1.67424	0.00518
			133.6	1.45909e-08	133.6	2.90273e-08	133.6	2.96288e-08	133.6	3.88182e-08	133.6	3.07909e-08													1.67312	2.79932e-06	1.67312	0.00112	1.67312	0.00175	1.67312	0.00112	1.67312	0.00518
			133.7	1.40727e-08	133.7	2.89273e-08	133.7	2.97576e-08	133.7	3.91636e-08	133.7	3.06727e-08													1.67199	2.79555e-06	1.67199	0.00112	1.67199	0.00175	1.67199	0.00112	1.67199	0.00517
			133.8	1.45636e-08	133.8	2.89091e-08	133.8	2.97273e-08	133.8	3.88455e-08	133.8	3.07182e-08													1.67087	2.7918e-06	1.67087	0.00112	1.67087	0.00174	1.67087	0.00112	1.67087	0.00492
			133.9	1.43636e-08	133.9	2.89e-08	133.9	2.96212e-08	133.9	3.91909e-08	133.9	3.07636e-08													1.66974	2.78805e-06	1.66974	0.00112	1.66974	0.00174	1.66974	0.00112	1.66974	0.00492
			134	1.38545e-08	134	2.90182e-08	134	2.95758e-08	134	3.90636e-08	134	3.04636e-08													1.66862	2.78431e-06	1.66862	0.00111	1.66862	0.00174	1.66862	0.00111	1.66862	0.00491
			134.1	1.44727e-08	134.1	2.9e-08	134.1	2.9303e-08	134.1	3.91273e-08	134.1	3.06182e-08													1.66751	2.78057e-06	1.66751	0.00111	1.66751	0.00174	1.66751	0.00111	1.66751	0.0049
			134.2	1.41182e-08	134.2	2.91545e-08	134.2	2.97197e-08	134.2	3.90273e-08	134.2	3.04727e-08													1.66639	2.77685e-06	1.66639	0.00111	1.66639	0.00174	1.66639	0.00111	1.66639	0.0049
			134.3	1.42091e-08	134.3	2.87727e-08	134.3	2.94091e-08	134.3	3.88455e-08	134.3	3.06364e-08													1.66527	2.77313e-06	1.66527	0.00111	1.66527	0.00173	1.66527	0.00111	1.66527	0.00489
			134.4	1.42273e-08	134.4	2.88727e-08	134.4	2.96288e-08	134.4	3.91273e-08	134.4	3.03273e-08													1.66416	2.76942e-06	1.66416	0.00099976	1.66416	0.00173	1.66416	0.00111	1.66416	0.00489
			134.5	1.42091e-08	134.5	2.89091e-08	134.5	2.94015e-08	134.5	3.88091e-08	134.5	3.07182e-08													1.66304	2.76571e-06	1.66304	0.000998423	1.66304	0.00173	1.66304	0.00111	1.66304	0.00488
			134.6	1.41364e-08	134.6	2.89636e-08	134.6	2.94621e-08	134.6	3.82909e-08	134.6	3.05545e-08													1.66193	2.76202e-06	1.66193	0.000997088	1.66193	0.00173	1.66193	0.0011	1.66193	0.00487
			134.7	1.42e-08	134.7	2.84909e-08	134.7	2.93258e-08	134.7	3.88545e-08	134.7	3.05818e-08													1.66082	2.75833e-06	1.66082	0.000995757	1.66082	0.00172	1.66082	0.0011	1.66082	0.00487
			134.8	1.43273e-08	134.8	2.89636e-08	134.8	2.96894e-08	134.8	3.87818e-08	134.8	3.05182e-08													1.65971	2.75465e-06	1.65971	0.000994428	1.65971	0.00172	1.65971	0.0011	1.65971	0.00486
			134.9	1.39455e-08	134.9	2.86455e-08	134.9	2.92879e-08	134.9	3.86636e-08	134.9	3.01909e-08													1.65861	2.75097e-06	1.65861	0.000993101	1.65861	0.00172	1.65861	0.0011	1.65861	0.00485
			135	1.43545e-08	135	2.91182e-08	135	2.93788e-08	135	3.85636e-08	135	3.06e-08													1.6575	2.74731e-06	1.6575	0.000991778	1.6575	0.00172	1.6575	0.0011	1.6575	0.00485
			135.1	1.37727e-08	135.1	2.86455e-08	135.1	2.92424e-08	135.1	3.88364e-08	135.1	3.04e-08													1.6564	2.74365e-06	1.6564	0.000990457	1.6564	0.00171	1.6564	0.0011	1.6564	0.00484
			135.2	1.42818e-08	135.2	2.87455e-08	135.2	2.94545e-08	135.2	3.88364e-08	135.2	3.03909e-08													1.65529	2.73999e-06	1.65529	0.000989138	1.65529	0.00171	1.65529	0.0011	1.65529	0.00483
			135.3	1.39818e-08	135.3	2.88e-08	135.3	2.92652e-08	135.3	3.86818e-08	135.3	3.03909e-08													1.65419	2.73635e-06	1.65419	0.000987822	1.65419	0.00171	1.65419	0.00109	1.65419	0.00483
			135.4	1.41182e-08	135.4	2.85455e-08	135.4	2.91894e-08	135.4	3.87727e-08	135.4	3.01182e-08													1.65309	0	1.65309	0.000986509	1.65309	0.00171	1.65309	0.00109	1.65309	0.00482
			135.5	1.39455e-08	135.5	2.85182e-08	135.5	2.91061e-08	135.5	3.85545e-08	135.5	3.00727e-08													1.65199	0	1.65199	0.000985199	1.65199	0.00171	1.65199	0.00109	1.65199	0.00481
			135.6	1.40182e-08	135.6	2.86182e-08	135.6	2.93258e-08	135.6	3.83e-08	135.6	3.04273e-08													1.6509	0	1.6509	0.000983891	1.6509	0.0017	1.6509	0.00109	1.6509	0.00481
			135.7	1.36091e-08	135.7	2.85545e-08	135.7	2.90833e-08	135.7	3.84909e-08	135.7	3.01e-08													1.6498	0	1.6498	0.000982585	1.6498	0.0017	1.6498	0.00109	1.6498	0.00458
			135.8	1.41818e-08	135.8	2.85545e-08	135.8	2.9303e-08	135.8	3.85364e-08	135.8	3.02636e-08													1.64871	0	1.64871	0.000981283	1.64871	0.00157	1.64871	0.000981283	1.64871	0.00457
			135.9	1.40182e-08	135.9	2.86273e-08	135.9	2.91591e-08	135.9	3.85273e-08	135.9	3.01727e-08													1.64761	0	1.64761	0.000979982	1.64761	0.00156	1.64761	0.000979982	1.64761	0.00456
			136	1.39364e-08	136	2.85273e-08	136	2.90985e-08	136	3.83636e-08	136	3.00182e-08													1.64652	0	1.64652	0.000978685	1.64652	0.00156	1.64652	0.000978685	1.64652	0.00456
			136.1	1.40636e-08	136.1	2.88182e-08	136.1	2.91364e-08	136.1	3.82455e-08	136.1	3.01091e-08													1.64543	0	1.64543	0.00097739	1.64543	0.00156	1.64543	0.00097739	1.64543	0.00455
			136.2	1.38545e-08	136.2	2.84727e-08	136.2	2.90909e-08	136.2	3.84e-08	136.2	3.00727e-08													1.64435	0	1.64435	0.000976098	1.64435	0.00156	1.64435	0.000976098	1.64435	0.00455
			136.3	1.37364e-08	136.3	2.85091e-08	136.3	2.90833e-08	136.3	3.84091e-08	136.3	3.03e-08													1.64326	0	1.64326	0.000974808	1.64326	0.00156	1.64326	0.000974808	1.64326	0.00454
			136.4	1.39273e-08	136.4	2.84364e-08	136.4	2.89848e-08	136.4	3.83e-08	136.4	2.99818e-08													1.64217	0	1.64217	0.00097352	1.64217	0.00155	1.64217	0.00097352	1.64217	0.00453
			136.5	1.4e-08	136.5	2.85182e-08	136.5	2.9e-08	136.5	3.83545e-08	136.5	2.99636e-08													1.64109	0	1.64109	0.000972236	1.64109	0.00155	1.64109	0.000972236	1.64109	0.00453
			136.6	1.40818e-08	136.6	2.84364e-08	136.6	2.91136e-08	136.6	3.79727e-08	136.6	2.99455e-08													1.64001	0	1.64001	0.000970953	1.64001	0.00155	1.64001	0.000970953	1.64001	0.00452
			136.7	1.38273e-08	136.7	2.81182e-08	136.7	2.91136e-08	136.7	3.83182e-08	136.7	2.99364e-08													1.63893	0	1.63893	0.000969674	1.63893	0.00155	1.63893	0.000969674	1.63893	0.00452
			136.8	1.35818e-08	136.8	2.82364e-08	136.8	2.87879e-08	136.8	3.83545e-08	136.8	2.99364e-08													1.63785	0	1.63785	0.000968397	1.63785	0.00155	1.63785	0.000968397	1.63785	0.00451
			136.9	1.36273e-08	136.9	2.84091e-08	136.9	2.88182e-08	136.9	3.82091e-08	136.9	3.01364e-08													1.63677	0	1.63677	0.000967122	1.63677	0.00154	1.63677	0.000967122	1.63677	0.0045
			137	1.38e-08	137	2.84455e-08	137	2.88712e-08	137	3.78e-08	137	3.00364e-08													1.63569	0	1.63569	0.00096585	1.63569	0.00154	1.63569	0.00096585	1.63569	0.0045
			137.1	1.40636e-08	137.1	2.85e-08	137.1	2.90152e-08	137.1	3.83273e-08	137.1	2.99455e-08													1.63462	0	1.63462	0.00096458	1.63462	0.00154	1.63462	0.00096458	1.63462	0.00449
			137.2	1.38e-08	137.2	2.82909e-08	137.2	2.8803e-08	137.2	3.80364e-08	137.2	3.00273e-08													1.63354	0	1.63354	0.000963313	1.63354	0.00154	1.63354	0.000963313	1.63354	0.00449
			137.3	1.36182e-08	137.3	2.81909e-08	137.3	2.86364e-08	137.3	3.80364e-08	137.3	2.97e-08													1.63247	0	1.63247	0.000962049	1.63247	0.00154	1.63247	0.000962049	1.63247	0.00448
			137.4	1.37182e-08	137.4	2.83364e-08	137.4	2.88712e-08	137.4	3.81e-08	137.4	2.99364e-08													1.6314	0	1.6314	0.000862312	1.6314	0.00153	1.6314	0.000960786	1.6314	0.00426
			137.5	1.40273e-08	137.5	2.83545e-08	137.5	2.89773e-08	137.5	3.77727e-08	137.5	2.97455e-08													1.63033	0	1.63033	0.000959527	1.63033	0.00153	1.63033	0.000959527	1.63033	0.00425
			137.6	1.37818e-08	137.6	2.81727e-08	137.6	2.87348e-08	137.6	3.78182e-08	137.6	2.99e-08													1.62926	0	1.62926	0.00095827	1.62926	0.00153	1.62926	0.00095827	1.62926	0.00425
			137.7	1.38364e-08	137.7	2.83273e-08	137.7	2.87879e-08	137.7	3.77545e-08	137.7	2.95e-08													1.62819	0	1.62819	0.000957015	1.62819	0.00153	1.62819	0.000957015	1.62819	0.00424
			137.8	1.37091e-08	137.8	2.80727e-08	137.8	2.87273e-08	137.8	3.79364e-08	137.8	2.96545e-08													1.62713	0	1.62713	0.000955763	1.62713	0.00152	1.62713	0.000955763	1.62713	0.00424
			137.9	1.35636e-08	137.9	2.83909e-08	137.9	2.89091e-08	137.9	3.76364e-08	137.9	2.96364e-08													1.62606	0	1.62606	0.000954513	1.62606	0.00152	1.62606	0.000954513	1.62606	0.00423
			138	1.37727e-08	138	2.81818e-08	138	2.87652e-08	138	3.77909e-08	138	2.96545e-08													1.625	0	1.625	0.000855563	1.625	0.00152	1.625	0.000953266	1.625	0.00423
			138.1	1.36e-08	138.1	2.79909e-08	138.1	2.84621e-08	138.1	3.76909e-08	138.1	2.96818e-08													1.62394	0	1.62394	0.000854445	1.62394	0.00152	1.62394	0.000854445	1.62394	0.00422
			138.2	1.38455e-08	138.2	2.82e-08	138.2	2.86818e-08	138.2	3.78182e-08	138.2	2.95909e-08													1.62288	0	1.62288	0.00085333	1.62288	0.00152	1.62288	0.00085333	1.62288	0.00421
			138.3	1.34273e-08	138.3	2.8e-08	138.3	2.86591e-08	138.3	3.76909e-08	138.3	2.96636e-08													1.62182	0	1.62182	0.000852217	1.62182	0.00152	1.62182	0.000852217	1.62182	0.00421
			138.4	1.36273e-08	138.4	2.81e-08	138.4	2.84015e-08	138.4	3.80273e-08	138.4	2.94273e-08													1.62076	0	1.62076	0.000851106	1.62076	0.00139	1.62076	0.000851106	1.62076	0.0042
			138.5	1.33182e-08	138.5	2.80909e-08	138.5	2.85e-08	138.5	3.75545e-08	138.5	2.96273e-08													1.61971	0	1.61971	0.000849998	1.61971	0.00139	1.61971	0.000849998	1.61971	0.0042
[truncated: 2,615 more rows]

## Sheet: Figure4
Figure 4a					Figure 4b					Figure 4c			Figure 4d									Figure 4e
[truncated: 3,858 more rows]

## Sheet: Figure6
Figure 6b											Figure 6d
[truncated: 5 more rows]

## Sheet: Figure7
Figure 7b							Figure 7c								Figure 7e
[truncated: 6 more rows]

[truncated: 22 more sheets: Figure8, Figure S3, Figure S4, Figure S5, Figure S7, Figure S8, Figure S9, Figure S10, Figure S12, Figure S13, Figure S14, Figure S15, Figure S16, Figure S17, Figure S19, Figure S22, Figure S26, Figure S27, Figure S28, Figure S29 …]
